# Supplementary material for: Vitamin D and IFN-β Modulate the Inflammatory Gene Expression Program of Primary Human T Lymphocytes
Source: Front Immunol. 2020 Dec 4;11:566781. doi: 10.3389/fimmu.2020.566781 (PMC7746617; doi:10.3389/fimmu.2020.566781)
Supplement: Supplementary file 1 [file DataSheet_1.xls]

## Sheet: Overview
Data Set 1. MiRNA and gene expression Nanostring profiling
Sheet 1:	Gene expression profiling of T lymphocytes from healthy donors treated with vitamin D and IFN-b (normalized data)
Sheet 2:	Gene expression profiling of naive T lymphocytes from two MS patients treated with vitamin D and IFN-b (normalized data)
Sheet 3:	Gene expression profiling of memory T lymphocytes from two MS patients treated with vitamin D and IFN-b (normalized data)
Sheet 4:	MiRNA profiling of T lymphocytes from healthy donors treated with vitamin D and IFN-b (normalized data)

## Sheet: Sheet1 GEX HD
Gene expression profiling of T lymphocytes treated with vitamin D and IFN-b (normalized data)
Gene Name	Accession #	Class Name	IFNB A	IFNB B	avg ifnb	untr A	untr B	avg untr A-B	vitD A	vitD B	avg vitD	untr C	untr D	untr E	avg untr C-E	vitD + IFN C	vitD + IFN D	vitD + IFN E	avg vtD + IFN	avg all untr	EXPRESSED?
ABCB1	NM_000927.3	Endogenous	176.7	44.68	110.69	79.86	77.09	78.475	154.18	44.5	99.34	24.46	20.79	86.74	43.9967	101.39	12.74	46.12	53.4167	57.788	yes
ABL1	NM_005157.3	Endogenous	39.63	65.65	52.64	30.05	51.15	40.6	79.07	96.32	87.695	24.46	27.84	33.71	28.67	40.66	16.19	1.41	19.42	33.442	yes
ADA	NM_000022.2	Endogenous	447.36	289.78	368.57	77.7	78.46	78.08	183.39	130.39	156.89	112.89	105.42	69.06	95.79	358.81	232.36	275.24	288.803	88.706	yes
AHR	NM_001621.3	Endogenous	2015.83	1271.52	1643.67	845.47	753.47	799.47	1132.72	901.27	1017	682.12	684.69	532.63	633.147	1437.65	1021.14	901.79	1120.19	699.676	yes
AICDA	NM_020661.1	Endogenous	3.19	1.42	2.305	1.89	1.33	1.61	5	1	3	1.08	8.7	4.24	4.67333	8.84	4.69	1.41	4.98	3.448	no
AIRE	NM_000383.2	Endogenous	24.01	4.05	14.03	4.06	6.11	5.085	5	2.62	3.81	1.02	8.7	11.12	6.94667	17.52	3.54	9.35	10.1367	6.202	no
APP	NM_000484.3	Endogenous	131.59	82.69	107.14	84.2	59.34	71.77	183.39	123.29	153.34	84.43	63.1	92.63	80.0533	144.78	57.58	138.05	113.47	76.74	yes
ARG1	NM_000045.2	Endogenous	37.89	25.02	31.455	11.64	12.25	11.945	9.17	7.59	8.38	16.33	4.67	11.12	10.7067	34.87	21.94	29.15	28.6533	11.202	no
ARG2	NM_001172.3	Endogenous	76.06	135.12	105.59	168.66	153.53	161.095	34.21	116.19	75.2	254.18	64.11	95.58	137.957	237.33	48.38	50.36	112.023	147.212	yes
ARHGDIB	NM_001175.4	Endogenous	1880.5	2086.79	1983.64	1744.28	1864.61	1804.44	1057.61	1308	1182.8	1240.16	1649.82	1785.84	1558.61	1426.08	1504.07	1017.76	1315.97	1656.94	yes
ATG10	NM_001131028.1	Endogenous	27.48	31.57	29.525	10.56	14.98	12.77	14.39	43.79	29.09	10.23	7.69	1.3	6.40667	23.3	11.59	12.18	15.69	8.952	no
ATG12	NM_004707.2	Endogenous	67.39	51.23	59.31	36.55	34.77	35.66	44.64	38.82	41.73	24.46	28.85	52.37	35.2267	107.18	36.89	31.98	58.6833	35.4	yes
ATG16L1	NM_198890.2	Endogenous	261.71	215.07	238.39	126.43	124.87	125.65	225.12	163.04	194.08	97.65	88.29	99.51	95.15	179.49	134.62	201.7	171.937	107.35	yes
ATG5	NM_004849.2	Endogenous	261.71	249.15	255.43	141.59	155.58	148.585	234.51	224.09	229.3	162.7	145.71	176.12	161.51	251.8	190.96	272.41	238.39	156.34	yes
ATG7	NM_001136031.2	Endogenous	93.41	78.76	86.085	51.71	49.79	50.75	59.25	76.44	67.845	26.49	40.94	57.28	41.57	139	75.98	85.72	100.233	45.242	yes
ATM	NM_000051.3	Endogenous	36.16	6.67	21.415	1.08	1	1.04	15.43	11.85	13.64	13.28	13.74	21.92	16.3133	69.58	17.34	31.98	39.6333	10.204	no
B2M	NM_004048.2	Endogenous	125418	80681.9	103050	61526.8	48299.9	54913.4	65371.1	56423.5	60897.3	46139.9	31865.9	56689.3	44898.4	105304	55631.2	85738.6	82224.7	48904.4	yes
B3GAT1	NM_018644.3	Endogenous	1.74	1.42	1.58	2.98	1.33	2.155	2.91	4.75	3.83	1.02	1.01	1.3	1.11	2.89	1.24	5.11	3.08	1.528	no
BATF	NM_006399.3	Endogenous	3322.31	2035.67	2678.99	639.72	646.31	643.015	1956.87	994.25	1475.56	292.81	737.08	1082.63	704.173	3034.22	1881.21	2403.8	2439.74	679.71	yes
BATF3	NM_018664.2	Endogenous	2746.28	1628.04	2187.16	469.71	453.16	461.435	2160.29	1978.08	2069.18	71.22	326.05	436.38	277.883	1316.17	725.63	2976.6	1672.8	351.304	yes
BAX	NM_138761.3	Endogenous	464.71	464.11	464.41	495.7	598.54	547.12	327.36	381.67	354.515	994.18	700.81	689.77	794.92	1035.62	855.56	699.54	863.573	695.8	yes
BCAP31	NM_005745.7	Endogenous	292.94	314.69	303.815	215.23	258.64	236.935	265.81	295.07	280.44	138.3	157.8	200.67	165.59	185.27	197.86	213.01	198.713	194.128	yes
BCL10	NM_003921.2	Endogenous	993.9	853.4	923.65	774	788.96	781.48	500.53	588.94	544.735	613	479.18	546.38	546.187	893.89	425.53	553.86	624.427	640.304	yes
BCL2	NM_000657.2	Endogenous	284.27	253.08	268.675	144.84	100.3	122.57	130.19	133.94	132.065	407.67	157.8	190.85	252.107	477.4	202.46	187.55	289.137	200.292	yes
BCL2L11	NM_138621.4	Endogenous	509.82	339.59	424.705	100.44	147.39	123.915	507.83	342.63	425.23	88.5	126.57	148.62	121.23	697.22	286.4	637.31	540.31	122.304	yes
BCL3	NM_005178.2	Endogenous	192.31	127.25	159.78	32.22	57.3	44.76	176.09	94.9	135.495	17.34	11.72	58.26	29.1067	442.69	93.23	237.05	257.657	35.368	yes
BCL6	NM_001706.2	Endogenous	128.12	107.59	117.855	95.02	73.68	84.35	73.85	71.47	72.66	220.64	33.89	92.63	115.72	159.24	73.68	88.55	107.157	103.172	yes
BID	NM_001196.2	Endogenous	20.54	10.6	15.57	1.08	1.33	1.205	1.04	7.59	4.315	1.02	4.67	3.26	2.98333	29.09	10.44	10.76	16.7633	2.272	no
BLNK	NM_013314.2	Endogenous	4.93	1.31	3.12	1.08	1	1.04	1.04	1	1.02	1.02	1.01	1	1.01	2.89	1.15	1.41	1.81667	1.022	no
BST1	NM_004334.2	Endogenous	6.66	9.29	7.975	1.08	1	1.04	5	1	3	1.02	2.66	1	1.56	5.95	1.15	20.66	9.25333	1.352	no
BST2	NM_004335.2	Endogenous	752.73	555.86	654.295	191.4	229.98	210.69	99.93	188.6	144.265	115.94	128.59	121.12	121.883	512.11	336.99	283.73	377.61	157.406	yes
BTK	NM_000061.1	Endogenous	8.4	10.6	9.5	1.08	1	1.04	6.04	3.33	4.685	1.08	3.67	1.3	2.01667	14.62	1.15	5.11	6.96	1.626	no
BTLA	NM_181780.2	Endogenous	346.73	348.77	347.75	149.17	173.33	161.25	46.73	82.12	64.425	138.3	134.63	130.94	134.623	159.24	178.31	138.05	158.533	145.274	yes
C14orf166	NM_016039.2	Endogenous	1797.22	1455.02	1626.12	1373.93	1292.66	1333.3	1733.62	1467	1600.31	1427.2	1494.67	1415.57	1445.81	2039.26	1528.22	1586.32	1717.93	1400.81	yes
C1QA	NM_015991.2	Endogenous	1.74	1.31	1.525	2.98	1	1.99	1.04	1	1.02	1.02	2.66	2.28	1.98667	26.19	1.15	10.76	12.7	1.988	no
C1QB	NM_000491.3	Endogenous	13.6	2.73	8.165	1.08	1	1.04	1.87	1.91	1.89	2.1	8.7	1	3.93333	34.87	2.39	5.11	14.1233	2.776	no
C1QBP	NM_001212.3	Endogenous	2666.47	1818.09	2242.28	1870.98	1779.98	1825.48	3170.13	2296.79	2733.46	1292	2498.08	2749.32	2179.8	1831.01	2267.56	3341.5	2480.02	2038.07	yes
C1R	NM_001733.4	Endogenous	6.66	7.98	7.32	1.08	4.06	2.57	3.96	1.91	2.935	1.02	3.67	1	1.89667	17.52	1.15	1.41	6.69333	2.166	no
C1S	NM_001734.2	Endogenous	4.93	19.77	12.35	10.56	1	5.78	6.04	7.59	6.815	1.02	1.65	1	1.22333	2.89	1.15	1.41	1.81667	3.046	no
C2	NM_000063.3	Endogenous	1.74	1.31	1.525	1.08	2.7	1.89	1.04	1	1.02	1.08	1.01	2.28	1.45667	5.95	2.39	9.35	5.89667	1.63	no
C3	NM_000064.2	Endogenous	6.66	1.31	3.985	1.08	7.47	4.275	11.26	6.88	9.07	8.2	1.01	13.08	7.43	17.52	4.69	20.66	14.29	6.168	no
C4A/B	NM_007293.2	Endogenous	20.54	22.4	21.47	1.89	2.01	1.95	5	13.27	9.135	15.31	5.68	13.08	11.3567	66.69	10.44	40.46	39.1967	7.594	no
C4BPA	NM_000715.3	Endogenous	3.19	6.67	4.93	1.08	1	1.04	1.04	3.33	2.185	3.11	2.66	7.19	4.32	2.89	2.39	10.76	5.34667	3.008	no
C5	NM_001735.2	Endogenous	11.87	1.31	6.59	1.08	1	1.04	1.04	5.46	3.25	2.1	7.69	3.26	4.35	23.3	8.14	2.28	11.24	3.026	no
C6	NM_000065.2	Endogenous	44.83	38.12	41.475	30.05	27.27	28.66	26.91	19.66	23.285	15.31	14.75	10.13	13.3967	40.66	18.49	20.66	26.6033	19.502	no
C7	NM_000587.2	Endogenous	1.74	1.31	1.525	6.23	1.33	3.78	1.04	4.04	2.54	4.13	8.7	17.01	9.94667	52.23	12.74	16.42	27.13	7.48	no
C8A	NM_000562.2	Endogenous	27.48	17.15	22.315	12.72	10.89	11.805	16.48	4.75	10.615	3.11	1.01	12.1	5.40667	3.06	1.15	9.35	4.52	7.966	no
C8B	NM_000066.2	Endogenous	11.87	1.42	6.645	1.08	1.33	1.205	5	4.75	4.875	1.02	1.01	1	1.01	5.95	1.15	1.41	2.83667	1.088	no
C8G	NM_000606.2	Endogenous	1.74	1.31	1.525	5.14	2.7	3.92	7.09	1.2	4.145	7.18	1.01	7.19	5.12667	17.52	1.24	2.28	7.01333	4.644	no
C9	NM_001737.3	Endogenous	3.19	2.73	2.96	1.08	1	1.04	3.96	5.46	4.71	1.02	4.67	2.28	2.65667	43.55	5.84	23.49	24.2933	2.01	no
CAMP	NM_004345.3	Endogenous	1.74	7.98	4.86	1.08	2.01	1.545	6.04	3.33	4.685	4.13	1.01	1	2.04667	17.52	1.15	17.83	12.1667	1.846	no
CARD9	NM_052813.4	Endogenous	1.74	2.73	2.235	2.98	8.84	5.91	8.13	4.04	6.085	4.13	1.01	9.15	4.76333	29.09	1.15	13.59	14.61	5.222	no
CASP1	NM_001223.3	Endogenous	102.09	152.16	127.125	22.47	25.9	24.185	13.35	13.27	13.31	12.26	29.86	31.74	24.62	141.89	85.18	72.99	100.02	24.446	yes
CASP10	NM_032977.3	Endogenous	13.6	5.36	9.48	1.08	1	1.04	3.96	1	2.48	1.08	2.66	1	1.58	37.76	1.15	10.76	16.5567	1.364	no
CASP2	NM_032982.2	Endogenous	122.91	179.68	151.295	163.25	135.1	149.175	47.77	134.65	91.21	459.51	264.59	281.2	335.1	124.53	161.07	129.57	138.39	260.73	yes
CASP3	NM_032991.2	Endogenous	289.47	381.53	335.5	158.92	183.56	171.24	83.24	146.72	114.98	212.51	168.89	188.88	190.093	329.89	220.86	164.92	238.557	182.552	yes
CASP8	NM_001228.4	Endogenous	676.39	527.03	601.71	321.35	289.35	305.35	577.73	517.96	547.845	449.35	296.83	358.79	368.323	1339.31	496.82	625.99	820.707	343.134	yes
CCBP2	NM_001296.3	Endogenous	4.93	14.53	9.73	1.08	2.01	1.545	1.04	1	1.02	1.02	3.67	1.3	1.99667	2.89	1.15	23.49	9.17667	1.816	no
CCL11	NM_002986.2	Endogenous	1.74	2.73	2.235	1.08	1	1.04	1.04	6.88	3.96	1.02	1.65	4.24	2.30333	26.19	2.39	13.59	14.0567	1.798	no
CCL13	NM_005408.2	Endogenous	1.74	4.05	2.895	5.14	1	3.07	6.04	2.62	4.33	1.08	1.01	4.24	2.11	3.06	4.69	5.11	4.28667	2.494	no
CCL15	NM_032965.3	Endogenous	11.87	14.53	13.2	11.64	2.01	6.825	1.87	9.01	5.44	1.02	1.01	1	1.01	14.62	1.15	1.41	5.72667	3.336	no
CCL16	NM_004590.2	Endogenous	29.22	2.73	15.975	10.56	6.11	8.335	1.04	3.33	2.185	3.11	3.67	1	2.59333	14.62	2.39	16.42	11.1433	4.89	no
CCL18	NM_002988.2	Endogenous	32.69	22.4	27.545	35.46	14.3	24.88	2.91	3.33	3.12	14.29	1.01	13.08	9.46	66.69	4.69	15.01	28.7967	15.628	no
CCL19	NM_006274.2	Endogenous	6.66	11.91	9.285	2.98	1	1.99	1.04	11.14	6.09	1.02	13.74	2.28	5.68	40.66	1.15	19.25	20.3533	4.204	no
CCL2	NM_002982.3	Endogenous	1.74	1.31	1.525	1.08	1	1.04	1.04	1	1.02	1.02	1.01	1	1.01	11.73	1.15	6.52	6.46667	1.022	no
CCL20	NM_004591.1	Endogenous	25216.7	2443.31	13830	4527.33	1140.46	2833.89	6883.99	806.15	3845.07	606.9	797.53	2672.71	1359.05	2250.4	1084.38	2959.63	2098.14	1948.99	yes
CCL22	NM_002990.3	Endogenous	20.54	30.26	25.4	49.54	115.31	82.425	150.01	143.17	146.59	14.29	13.74	52.37	26.8	2.89	8.14	7.93	6.32	49.05	yes
CCL23	NM_145898.1	Endogenous	3.19	1.31	2.25	1.08	1	1.04	1.04	1	1.02	1.02	1.01	1	1.01	2.89	1.15	2.28	2.10667	1.022	no
CCL24	NM_002991.2	Endogenous	1.74	27.64	14.69	12.72	10.2	11.46	3.96	3.33	3.645	1.02	1.01	5.22	2.41667	8.84	1.24	9.35	6.47667	6.034	no
CCL26	NM_006072.4	Endogenous	1.74	2.73	2.235	1.08	2.01	1.545	8.13	1	4.565	1.02	1.01	3.26	1.76333	2.89	1.15	1.41	1.81667	1.676	no
CCL3	NM_002983.2	Endogenous	17480.2	6562.92	12021.6	12116.3	7489.95	9803.12	8756.57	3674.57	6215.57	5784.82	1109.83	7047.15	4647.27	8980.86	2078.98	6129.13	5729.66	6709.61	yes
CCL4	NM_002984.2	Endogenous	26276.8	6298.16	16287.5	8800.45	4767.37	6783.91	9460.75	1855.28	5658.02	5990.15	1472.51	13728.6	7063.76	18667.3	3776.14	19989.5	14144.3	6951.82	yes
CCL5	NM_002985.2	Endogenous	5825.97	2144.46	3985.22	2439.5	1633.92	2036.71	1803.51	828.86	1316.18	1222.88	605.11	1711.2	1179.73	5582.37	1042.99	2255.3	2960.22	1522.52	yes
CCL7	NM_006273.2	Endogenous	1.74	1.31	1.525	1.08	1	1.04	1.04	1	1.02	1.08	6.69	1	2.92333	11.73	1.15	2.28	5.05333	2.17	no
CCL8	NM_005623.2	Endogenous	6.66	1.31	3.985	1.89	1	1.445	1.04	2.62	1.83	1.02	1.01	2.28	1.43667	8.84	1.15	15.01	8.33333	1.44	no
CCND3	NM_001760.2	Endogenous	253.04	167.89	210.465	84.2	50.47	67.335	130.19	80.7	105.445	108.83	125.57	116.21	116.87	92.72	172.57	225.74	163.677	97.056	yes
CCR1	NM_001295.2	Endogenous	18.81	26.33	22.57	8.39	8.84	8.615	11.26	2.62	6.94	2.1	1.01	7.19	3.43333	37.76	9.29	33.39	26.8133	5.506	no
CCR10	NM_016602.2	Endogenous	3.19	1.31	2.25	1.08	1	1.04	6.04	8.3	7.17	1.02	1.01	3.26	1.76333	58.01	4.69	10.76	24.4867	1.474	no
CCR2	NM_001123041.2	Endogenous	15.34	11.91	13.625	4.06	4.06	4.06	2.91	2.62	2.765	1.02	4.67	7.19	4.29333	20.41	3.54	22.08	15.3433	4.2	no
CCR5	NM_000579.1	Endogenous	142	81.38	111.69	10.56	1	5.78	31.08	16.82	23.95	3.11	1.65	7.19	3.98333	112.96	47.23	80.06	80.0833	4.702	yes
CCR6	NM_031409.2	Endogenous	63.92	22.4	43.16	9.48	1	5.24	1.87	11.85	6.86	3.11	6.69	11.12	6.97333	37.76	11.59	3.69	17.68	6.28	no
CCR7	NM_001838.2	Endogenous	270.39	225.56	247.975	196.82	99.61	148.215	145.84	139.62	142.73	287.73	132.62	109.33	176.56	783.99	292.15	215.84	430.66	165.222	yes
CCR8	NM_005201.2	Endogenous	18.81	1.42	10.115	9.48	4.74	7.11	7.09	6.17	6.63	1.02	17.77	7.19	8.66	8.84	1.15	6.52	5.50333	8.04	no
CCRL1	NM_016557.2	Endogenous	48.3	25.02	36.66	1.89	6.79	4.34	31.08	13.98	22.53	4.13	2.66	6.21	4.33333	49.33	6.99	50.36	35.56	4.336	no
CCRL2	NM_003965.4	Endogenous	44.83	45.99	45.41	13.81	15.66	14.735	8.13	13.27	10.7	8.2	9.71	18.97	12.2933	49.33	9.29	16.42	25.0133	13.27	no
CD14	NM_000591.2	Endogenous	29.22	15.84	22.53	5.14	8.84	6.99	17.52	12.56	15.04	5.15	1.01	2.28	2.81333	92.72	12.74	34.81	46.7567	4.484	no
CD160	NM_007053.2	Endogenous	60.45	42.06	51.255	10.56	90.06	50.31	11.26	1	6.13	4.13	34.9	89.69	42.9067	60.9	13.89	41.88	38.89	45.868	yes
CD163	NM_004244.4	Endogenous	15.34	7.98	11.66	9.48	1	5.24	8.13	5.46	6.795	1.02	4.67	3.26	2.98333	29.09	2.39	26.32	19.2667	3.886	no
CD164	NM_006016.4	Endogenous	1018.19	928.11	973.15	387.41	569.87	478.64	512.01	664.89	588.45	374.13	371.38	491.38	412.297	642.26	502.57	699.54	614.79	438.834	yes
CD19	NM_001770.4	Endogenous	25.75	6.67	16.21	1.08	1	1.04	8.13	4.75	6.44	9.21	4.67	6.21	6.69667	37.76	17.34	9.35	21.4833	4.434	no
CD1A	NM_001763.2	Endogenous	13.6	7.98	10.79	1.08	1	1.04	5	1	3	5.15	1.01	1	2.38667	8.84	2.39	1.41	4.21333	1.848	no
CD1D	NM_001766.3	Endogenous	15.34	4.05	9.695	1.08	1	1.04	5	2.62	3.81	1.02	1.01	3.26	1.76333	2.89	1.15	5.11	3.05	1.474	no
CD2	NM_001767.3	Endogenous	2786.19	1638.52	2212.36	1355.52	978.7	1167.11	1388.31	1108.54	1248.42	658.74	678.65	927.45	754.947	836.05	837.17	1443.47	1038.9	919.812	yes
CD209	NM_021155.2	Endogenous	1.74	1.31	1.525	2.98	6.11	4.545	1.04	1	1.02	1.02	1.01	3.26	1.76333	2.89	1.15	17.83	7.29	2.876	no
CD22	NM_001771.2	Endogenous	10.13	4.05	7.09	5.14	1	3.07	2.91	3.33	3.12	1.02	1.01	3.26	1.76333	20.41	1.15	24.91	15.49	2.286	no
CD24	NM_013230.2	Endogenous	147.2	53.85	100.525	49.54	23.17	36.355	47.77	31.72	39.745	19.38	16.76	24.87	20.3367	89.83	26.54	50.36	55.5767	26.744	yes
CD244	NM_016382.2	Endogenous	4.93	6.67	5.8	5.14	1	3.07	1.87	1.91	1.89	1.02	1.65	5.22	2.63	3.06	2.39	2.28	2.57667	2.806	no
CD247	NM_198053.1	Endogenous	495.94	470.66	483.3	334.35	241.58	287.965	271.02	256.03	263.525	308.06	332.09	267.45	302.533	535.24	494.52	362.93	464.23	296.706	yes
CD27	NM_001242.4	Endogenous	657.3	533.58	595.44	288.86	261.37	275.115	385.78	340.5	363.14	335.5	287.76	188.88	270.713	1012.48	303.65	367.17	561.1	272.474	yes
CD274	NM_014143.3	Endogenous	631.28	559.79	595.535	202.23	195.17	198.7	534.96	539.96	537.46	35.64	58.07	79.87	57.86	581.52	254.2	374.24	403.32	114.196	yes
CD276	NM_001024736.1	Endogenous	13.6	9.29	11.445	21.39	7.47	14.43	6.04	10.43	8.235	17.34	12.73	34.69	21.5867	17.52	6.99	22.08	15.53	18.724	no
CD28	NM_001243078.1	Endogenous	561.87	452.31	507.09	376.58	400.61	388.595	557.91	728.07	642.99	558.11	521.49	491.38	523.66	792.66	727.93	634.48	718.357	469.634	yes
CD34	NM_001025109.1	Endogenous	1.74	1.31	1.525	1.08	1	1.04	1.04	2.62	1.83	1.02	1.01	1	1.01	2.89	1.15	1.41	1.81667	1.022	no
CD36	NM_001001548.2	Endogenous	20.54	11.91	16.225	1.08	10.2	5.64	2.91	11.85	7.38	5.15	1.01	4.24	3.46667	23.3	9.29	26.32	19.6367	4.336	no
CD3D	NM_000732.4	Endogenous	3547.87	2359.42	2953.64	2075.65	1873.49	1974.57	2022.59	1830.43	1926.51	1856.15	1291.17	2312.26	1819.86	2944.56	1898.46	3118.03	2653.68	1881.74	yes
CD3E	NM_000733.2	Endogenous	2074.82	1447.16	1760.99	1307.87	1059.92	1183.89	1291.29	1069.5	1180.39	1180.19	917.41	995.22	1030.94	2311.14	1149.92	1352.96	1604.67	1092.12	yes
CD3EAP	NM_012099.1	Endogenous	161.08	127.25	144.165	78.78	73.68	76.23	214.69	128.26	171.475	37.67	114.48	104.42	85.5233	81.15	144.97	251.2	159.107	81.806	yes
CD4	NM_000616.4	Endogenous	830.8	606.98	718.89	478.37	372.62	425.495	641.36	515.12	578.24	355.83	354.25	287.1	332.393	711.68	449.67	340.3	500.55	369.634	yes
CD40	NM_001250.4	Endogenous	13.6	14.53	14.065	1.89	12.93	7.41	10.22	10.43	10.325	16.33	9.71	8.17	11.4033	23.3	5.84	17.83	15.6567	9.806	no
CD40LG	NM_000074.2	Endogenous	37219.7	21507.8	29363.8	13165.6	8752.61	10959.1	11622.3	6798.53	9210.41	6761.66	13694.8	4711.63	8389.35	20347.7	13197.9	16647.5	16731	9417.26	yes
CD44	NM_001001392.1	Endogenous	8261.96	4624.36	6443.16	4244.69	2476.83	3360.76	9886.38	4774.1	7330.24	2082.82	3142.84	3076.37	2767.34	5420.4	4057.84	4733.19	4737.14	3004.71	yes
CD45R0	NM_080921.3	Endogenous	2250.06	2019.94	2135	1285.13	1180.04	1232.59	1547.92	1638.07	1592.99	806.13	520.48	745.76	690.79	1423.19	788.87	1396.8	1202.95	907.508	yes
CD45RA	NM_002838.4	Endogenous	37.89	22.4	30.145	45.21	26.58	35.895	12.3	20.37	16.335	40.72	1.01	15.05	18.9267	2.89	18.49	7.93	9.77	25.714	no
CD45RB	ENST00000367367.1	Endogenous	305.09	305.51	305.3	306.19	201.99	254.09	304.4	238.28	271.34	271.46	186.01	111.29	189.587	263.37	309.4	106.94	226.57	215.388	yes
CD46	NM_172350.1	Endogenous	476.86	508.67	492.765	574.75	520.73	547.74	370.13	406.51	388.32	800.03	475.15	652.45	642.543	818.69	309.4	452.03	526.707	604.622	yes
CD48	NM_001778.2	Endogenous	2435.71	2377.77	2406.74	1433.49	942.53	1188.01	489.05	192.86	340.955	1203.57	603.09	611.2	805.953	2371.88	718.73	576.49	1222.37	958.776	yes
CD5	NM_014207.2	Endogenous	402.25	318.62	360.435	383.08	298.23	340.655	131.23	144.59	137.91	668.9	252.5	217.37	379.59	327	258.8	115.42	233.74	364.016	yes
CD53	NM_001040033.1	Endogenous	1982.87	1569.05	1775.96	1619.75	1349.31	1484.53	1165.06	1140.48	1152.77	958.6	800.55	763.43	840.86	1272.79	770.48	716.51	919.927	1098.33	yes
CD55	NM_000574.3	Endogenous	22.28	25.02	23.65	19.22	23.17	21.195	18.56	16.11	17.335	26.49	18.78	17.99	21.0867	75.36	20.79	37.64	44.5967	21.13	no
CD58	NM_001779.2	Endogenous	1146.58	918.93	1032.75	337.59	444.97	391.28	363.87	256.74	310.305	278.58	604.1	460.94	447.873	405.09	458.87	452.03	438.663	425.236	yes
CD59	NM_000611.4	Endogenous	990.43	888.79	939.61	588.83	702.28	645.555	3151.35	2917.89	3034.62	398.52	625.26	635.76	553.18	1382.7	1023.44	1746.14	1384.09	590.13	yes
CD6	NM_006725.3	Endogenous	973.08	609.6	791.34	365.75	354.88	360.315	485.92	349.02	417.47	157.62	143.7	118.17	139.83	269.15	216.26	170.58	218.663	228.024	yes
CD7	NM_006137.6	Endogenous	371.02	445.76	408.39	344.09	327.58	335.835	758.21	585.39	671.8	468.66	78.22	282.19	276.357	986.45	257.65	744.8	662.967	300.148	yes
CD70	NM_001252.2	Endogenous	161.08	59.1	110.09	164.33	69.58	116.955	16.48	4.75	10.615	218.61	84.26	318.53	207.133	52.23	63.33	50.36	55.3067	171.062	yes
CD74	NM_001025159.1	Endogenous	1092.79	1032.97	1062.88	2430.84	1984.05	2207.45	827.06	1856.7	1341.88	2082.82	2503.12	3018.42	2534.79	338.57	983.2	478.9	600.223	2403.85	yes
CD79A	NM_001783.3	Endogenous	1.74	5.36	3.55	1.08	4.74	2.91	42.56	100.58	71.57	6.16	2.66	12.1	6.97333	78.26	10.44	88.55	59.0833	5.348	yes
CD79B	NM_021602.2	Endogenous	29.22	18.46	23.84	19.22	23.17	21.195	17.52	17.53	17.525	44.79	18.78	31.74	31.77	121.64	15.04	39.05	58.5767	27.54	yes
CD80	NM_005191.3	Endogenous	110.77	101.04	105.905	80.95	75.04	77.995	13.35	31.72	22.535	87.48	25.83	90.67	67.9933	31.98	48.38	41.88	40.7467	71.994	yes
CD81	NM_004356.3	Endogenous	3339.66	2413.16	2876.41	2291.14	1869.39	2080.26	3124.23	1875.86	2500.05	1529.86	1180.35	1612.98	1441.06	3465.18	1784.63	2219.94	2489.92	1696.74	yes
CD82	NM_002231.3	Endogenous	667.71	330.42	499.065	305.11	202.67	253.89	531.83	193.57	362.7	254.18	256.53	423.61	311.44	509.21	356.54	522.75	462.833	288.42	yes
CD83	NM_004233.3	Endogenous	1342.64	665.96	1004.3	685.2	593.08	639.14	661.19	345.47	503.33	647.56	315.97	622.01	528.513	891	320.89	522.75	578.213	572.764	yes
CD86	NM_175862.3	Endogenous	53.51	106.28	79.895	11.64	40.23	25.935	9.17	20.37	14.77	7.18	29.86	54.33	30.4567	46.44	25.39	75.82	49.2167	28.648	yes
CD8A	NM_001768.5	Endogenous	20.54	10.6	15.57	1.89	2.7	2.295	1.04	4.04	2.54	8.2	1.01	5.22	4.81	20.41	2.39	20.66	14.4867	3.804	no
CD8B	NM_004931.3	Endogenous	18.81	1.31	10.06	4.06	4.06	4.06	3.96	1	2.48	2.1	2.66	2.28	2.34667	3.06	4.69	7.93	5.22667	3.032	no
CD9	NM_001769.2	Endogenous	13.6	4.05	8.825	15.97	19.08	17.525	66.55	49.47	58.01	74.27	18.78	53.35	48.8	78.26	11.59	61.68	50.51	36.29	yes
CD96	NM_005816.4	Endogenous	1287.12	829.8	1058.46	623.48	357.61	490.545	845.84	309.27	577.555	327.37	222.28	375.49	308.38	1009.59	349.64	497.29	618.84	381.246	yes
CD97	NM_078481.2	Endogenous	2104.32	1721.1	1912.71	1314.37	895.43	1104.9	1469.68	858.68	1164.18	1308.27	847.9	451.11	869.093	3077.61	1621.35	788.64	1829.2	963.416	yes
CD99	NM_002414.3	Endogenous	2054	2067.13	2060.57	1431.32	1503.56	1467.44	1337.19	1758.03	1547.61	1270.66	1442.29	1360.57	1357.84	1666.15	1174.07	1153.54	1331.25	1401.68	yes
CDH5	NM_001795.3	Endogenous	11.87	2.73	7.3	5.14	1.33	3.235	7.09	1	4.045	1.08	1.01	11.12	4.40333	20.41	3.54	13.59	12.5133	3.936	no
CDKN1A	NM_000389.2	Endogenous	705.88	473.29	589.585	488.12	539.16	513.64	601.72	574.03	587.875	341.6	90.3	244.87	225.59	434.01	193.26	276.66	301.31	340.81	yes
CEACAM1	NM_001712.3	Endogenous	37.89	28.95	33.42	20.3	25.9	23.1	8.13	6.17	7.15	28.53	22.81	10.13	20.49	55.12	6.99	16.42	26.1767	21.534	no
CEACAM6	NM_002483.4	Endogenous	1.74	1.31	1.525	1.08	1	1.04	1.04	2.62	1.83	2.1	1.65	3.26	2.33667	29.09	4.69	7.93	13.9033	1.818	no
CEACAM8	NM_001816.3	Endogenous	22.28	14.53	18.405	1.08	4.06	2.57	10.22	11.85	11.035	1.02	1.01	1.3	1.11	8.84	1.15	3.69	4.56	1.694	no
CEBPB	NM_005194.2	Endogenous	2017.57	1787.94	1902.76	851.97	625.84	738.905	2484.73	2726.95	2605.84	949.45	112.47	351.92	471.28	4023.4	558.91	2755.97	2446.09	578.33	yes
CFB	NM_001710.5	Endogenous	69.12	52.54	60.83	33.3	30	31.65	34.21	38.82	36.515	29.54	10.72	31.74	24	52.23	18.49	60.26	43.66	27.06	yes
CFD	NM_001928.2	Endogenous	25.75	6.67	16.21	1.08	2.01	1.545	8.13	14.69	11.41	7.18	3.67	9.15	6.66667	29.09	5.84	10.76	15.23	4.618	no
CFH	NM_001014975.2	Endogenous	32.69	38.12	35.405	21.39	23.17	22.28	1.04	10.43	5.735	7.18	17.77	35.67	20.2067	29.09	16.19	20.66	21.98	21.036	no
CFI	NM_000204.3	Endogenous	17.07	5.36	11.215	1.08	10.2	5.64	7.09	10.43	8.76	3.11	1.01	10.13	4.75	14.62	3.54	19.25	12.47	5.106	no
CFP	NM_002621.2	Endogenous	53.51	17.15	35.33	1.08	15.66	8.37	28.99	16.11	22.55	21.41	4.67	21.92	16	75.36	19.64	31.98	42.3267	12.948	no
CHUK	NM_001278.3	Endogenous	482.06	361.87	421.965	284.53	290.04	287.285	541.22	484.6	512.91	255.2	463.06	368.61	362.29	329.89	445.08	522.75	432.573	332.288	yes
CIITA	NM_000246.3	Endogenous	1.74	1.31	1.525	1.08	1	1.04	1.04	1	1.02	1.02	1.01	1	1.01	2.89	1.15	1.41	1.81667	1.022	no
CISH	NM_145071.2	Endogenous	83	66.96	74.98	30.05	50.47	40.26	56.12	48.76	52.44	58	44.97	75.94	59.6367	60.9	75.98	99.87	78.9167	51.886	yes
CLEC4A	NM_194448.2	Endogenous	11.87	11.91	11.89	1.08	4.06	2.57	1.04	6.17	3.605	6.16	1.01	2.28	3.15	31.98	6.99	22.08	20.35	2.918	no
CLEC4E	NM_014358.2	Endogenous	8.4	1.31	4.855	6.23	1	3.615	1.04	1	1.02	5.15	1.01	5.22	3.79333	20.41	3.54	9.35	11.1	3.722	no
CLEC5A	NM_013252.2	Endogenous	1.74	2.73	2.235	1.89	4.74	3.315	1.04	1.91	1.475	1.02	1.01	1	1.01	17.52	1.15	5.11	7.92667	1.932	no
CLEC6A	NM_001007033.1	Endogenous	24.01	11.91	17.96	9.48	8.84	9.16	1.87	13.98	7.925	3.11	1.01	1	1.70667	23.3	1.24	1.41	8.65	4.688	no
CLEC7A	NM_197954.2	Endogenous	20.54	5.36	12.95	4.06	2.01	3.035	2.91	1	1.955	2.1	1.01	5.22	2.77667	20.41	1.15	17.83	13.13	2.88	no
CLU	NM_001831.2	Endogenous	1.74	1.31	1.525	1.08	1	1.04	1.04	1	1.02	1.02	4.67	4.24	3.31	26.19	1.15	5.11	10.8167	2.402	no
CMKLR1	NM_004072.1	Endogenous	17.07	1.31	9.19	1.08	5.43	3.255	7.09	3.33	5.21	3.11	1.01	8.17	4.09667	31.98	1.15	1.41	11.5133	3.76	no
CR1	NM_000651.4	Endogenous	18.81	4.05	11.43	5.14	1	3.07	8.13	1	4.565	1.08	1.01	1	1.03	49.33	6.99	23.49	26.6033	1.846	no
CR2	NM_001006658.1	Endogenous	8.4	1.31	4.855	1.08	6.11	3.595	2.91	2.62	2.765	1.02	1.01	1	1.01	3.06	1.15	1.41	1.87333	2.044	no
CRADD	NM_003805.3	Endogenous	43.1	28.95	36.025	45.21	40.23	42.72	426.46	268.1	347.28	72.23	14.75	17.01	34.6633	422.44	85.18	180.48	229.367	37.886	yes
CSF1	NM_000757.4	Endogenous	449.1	551.93	500.515	1758.36	1928.09	1843.22	1490.55	1058.14	1274.35	1325.55	558.76	1827.09	1237.13	726.14	394.48	856.53	659.05	1479.57	yes
CSF1R	NM_005211.2	Endogenous	6.66	9.29	7.975	1.08	8.16	4.62	1.87	1.2	1.535	1.02	5.68	1	2.56667	23.3	1.15	3.69	9.38	3.388	no
CSF2	NM_000758.2	Endogenous	22560.4	9645.75	16103.1	24263.2	12493.5	18378.3	3948.37	1024.07	2486.22	10112	8288.84	25306.1	14569	4295.28	3649.65	5324.38	4423.1	16092.7	yes
CSF2RB	NM_000395.2	Endogenous	27.48	9.29	18.385	1.08	7.47	4.275	12.3	4.75	8.525	8.2	5.68	21.92	11.9333	17.52	8.14	24.91	16.8567	8.87	no
CSF3R	NM_156038.2	Endogenous	1.74	1.31	1.525	1.89	1	1.445	1.04	1	1.02	1.02	1.01	1	1.01	2.89	1.15	3.69	2.57667	1.184	no
CTLA4-TM	NM_005214.3	Endogenous	9259.6	8279.98	8769.79	3018.85	2523.25	2771.05	6844.35	8526.97	7685.66	689.23	908.35	2717.89	1438.49	10751	6779.49	12253.1	9927.87	1971.51	yes
CTLA4_all	NM_005214.3	Endogenous	13040.2	12602.8	12821.5	4420.12	3873.95	4147.03	10193.1	13312.6	11752.9	1562.39	2203.91	5394.21	3053.5	23115.7	14245.4	24436.1	20599.1	3490.92	yes
CTNNB1	NM_001098210.1	Endogenous	3542.66	2659.58	3101.12	2854.25	2702.75	2778.5	4539.88	4219.01	4379.44	1926.28	1561.17	2197.35	1894.93	4581.62	1624.8	4163.22	3456.55	2248.36	yes
CTSC	NM_001814.4	Endogenous	2449.59	2571.76	2510.68	1016.57	1416.88	1216.73	1365.36	1573.48	1469.42	567.26	1380.83	1096.38	1014.82	2042.15	2070.94	2607.46	2240.18	1095.58	yes
CTSG	NM_001911.2	Endogenous	3.19	1.31	2.25	1.08	2.7	1.89	5	1.91	3.455	1.02	2.66	3.26	2.31333	5.95	1.24	9.35	5.51333	2.144	no
CTSS	NM_004079.3	Endogenous	1547.37	1098.5	1322.93	723.11	474.32	598.715	1123.33	566.23	844.78	585.55	354.25	365.67	435.157	2204.12	917.66	1087.06	1402.95	500.58	yes
CUL9	NM_015089.2	Endogenous	10.13	17.15	13.64	6.23	8.16	7.195	7.09	16.82	11.955	21.41	22.81	9.15	17.79	52.23	28.84	44.71	41.9267	13.552	no
CX3CL1	NM_002996.3	Endogenous	3.19	1.31	2.25	1.08	1	1.04	1.04	4.04	2.54	4.13	3.67	1.3	3.03333	37.76	4.69	7.93	16.7933	2.236	no
CX3CR1	NM_001337.3	Endogenous	178.43	110.21	144.32	46.29	27.27	36.78	105.15	57.99	81.57	11.25	2.66	26.83	13.58	156.35	51.83	190.38	132.853	22.86	yes
CXCL1	NM_001511.1	Endogenous	115.97	55.16	85.565	53.87	45.01	49.44	56.12	41.66	48.89	65.12	27.84	44.51	45.8233	124.53	35.74	89.97	83.4133	47.27	yes
CXCL10	NM_001565.1	Endogenous	315.5	135.12	225.31	7.31	1	4.155	1.04	9.01	5.025	6.16	5.68	19.96	10.6	124.53	24.24	37.64	62.1367	8.022	yes
CXCL11	NM_005409.4	Endogenous	43.1	27.64	35.37	11.64	12.93	12.285	10.22	13.27	11.745	2.1	1.01	5.22	2.77667	20.41	1.15	13.59	11.7167	6.58	no
CXCL12	NM_000609.5	Endogenous	1.74	1.31	1.525	1.08	1	1.04	1.04	1	1.02	1.02	1.01	1	1.01	2.89	1.15	1.41	1.81667	1.022	no
CXCL13	NM_006419.2	Endogenous	1160.46	280.61	720.535	7.31	1	4.155	5	4.04	4.52	1.02	1.01	1.3	1.11	3.06	1.24	37.64	13.98	2.328	yes
CXCL2	NM_002089.3	Endogenous	3.19	10.6	6.895	1.08	2.7	1.89	1.04	7.59	4.315	1.02	1.01	6.21	2.74667	2.89	1.15	9.35	4.46333	2.404	no
CXCL9	NM_002416.1	Endogenous	39.63	4.05	21.84	4.06	3.38	3.72	8.13	7.59	7.86	4.13	6.69	13.08	7.96667	49.33	4.69	15.01	23.01	6.268	no
CXCR1	NM_000634.2	Endogenous	25.75	6.67	16.21	5.14	4.06	4.6	1.04	1	1.02	1.02	1.65	4.24	2.30333	2.89	1.15	10.76	4.93333	3.222	no
CXCR2	NM_001557.2	Endogenous	1.74	1.31	1.525	1.08	1	1.04	1.04	1	1.02	5.15	1.01	1	2.38667	20.41	1.15	1.41	7.65667	1.848	no
CXCR3	NM_001504.1	Endogenous	1726.08	989.71	1357.89	1091.29	879.73	985.51	919.9	319.92	619.91	668.9	228.32	406.92	434.713	1272.79	545.11	1105.45	974.45	655.032	yes
CXCR4	NM_003467.2	Endogenous	1014.72	423.48	719.1	1354.44	710.47	1032.45	167.74	243.25	205.495	4142.2	881.14	1399.86	2141.07	1238.08	531.31	511.43	760.273	1697.62	yes
CXCR6	NM_006564.1	Endogenous	70.86	32.88	51.87	11.64	12.25	11.945	21.69	28.88	25.285	8.2	1.01	29.78	12.9967	315.43	18.49	72.99	135.637	12.576	yes
CYBB	NM_000397.3	Endogenous	10.13	1.31	5.72	1.08	1	1.04	1.04	1	1.02	2.1	1.65	1	1.58333	40.66	1.15	7.93	16.58	1.366	no
DEFB1	NM_005218.3	Endogenous	1.74	6.67	4.205	1.08	2.01	1.545	1.04	7.59	4.315	5.15	1.65	1	2.6	14.62	3.54	2.28	6.81333	2.178	no
DEFB103A	NM_001081551.2	Endogenous	43.1	5.36	24.23	6.23	8.16	7.195	20.65	13.98	17.315	8.2	1.65	7.19	5.68	40.66	5.84	34.81	27.1033	6.286	no
DEFB103B	NM_018661.3	Endogenous	37.89	5.36	21.625	1.89	1	1.445	12.3	6.88	9.59	1.02	4.67	2.28	2.65667	14.62	1.15	16.42	10.73	2.172	no
DEFB4A	NM_004942.2	Endogenous	67.39	19.77	43.58	2.98	6.11	4.545	8.13	7.59	7.86	2.1	1.65	8.17	3.97333	26.19	1.24	24.91	17.4467	4.202	no
DPP4	NM_001935.3	Endogenous	568.81	314.69	441.75	304.02	80.5	192.26	89.5	57.28	73.39	133.22	189.03	198.7	173.65	144.78	385.28	328.99	286.35	181.094	yes
DUSP4	NM_057158.2	Endogenous	917.56	1051.32	984.44	2269.49	2308.93	2289.21	2407.54	2430.95	2419.24	2453.84	1998.39	2586.28	2346.17	1836.79	988.95	2152.05	1659.26	2323.39	yes
EBI3	NM_005755.2	Endogenous	4.93	7.98	6.455	22.47	19.76	21.115	10.22	3.33	6.775	30.56	6.69	31.74	22.9967	3.06	8.14	16.42	9.20667	22.244	no
EDNRB	NM_003991.2	Endogenous	10.13	6.67	8.4	4.06	6.79	5.425	1.87	1.2	1.535	1.02	1.01	1	1.01	8.84	1.15	1.41	3.8	2.776	no
EGR1	NM_001964.2	Endogenous	169.76	153.47	161.615	220.64	169.91	195.275	31.08	45.92	38.5	615.03	25.83	244.87	295.243	306.75	34.59	37.64	126.327	255.256	yes
EGR2	NM_000399.3	Endogenous	1491.85	828.49	1160.17	954.85	854.48	904.665	875.05	398.71	636.88	1932.38	395.56	715.31	1014.42	1347.99	445.08	633.07	808.713	970.516	yes
ENTPD1	NM_001098175.1	Endogenous	24.01	17.15	20.58	6.23	7.47	6.85	13.35	18.24	15.795	15.31	9.71	13.08	12.7	23.3	1.15	17.83	14.0933	10.36	no
EOMES	NM_005442.2	Endogenous	36.16	27.64	31.9	25.72	13.62	19.67	147.92	106.26	127.09	16.33	12.73	35.67	21.5767	130.32	40.33	81.48	84.0433	20.814	yes
ETS1	NM_005238.3	Endogenous	919.29	1380.31	1149.8	1119.45	1130.9	1125.18	1586.52	2798.64	2192.58	952.5	706.86	1271.2	976.853	1666.15	1320.1	1990.82	1659.02	1036.18	yes
FADD	NM_003824.2	Endogenous	32.69	14.53	23.61	2.98	12.93	7.955	10.22	16.82	13.52	15.31	10.72	11.12	12.3833	17.52	19.64	24.91	20.69	10.612	no
FAS	NM_000043.3	Endogenous	77.8	55.16	66.48	18.14	13.62	15.88	28.99	16.11	22.55	33.61	20.79	38.62	31.0067	101.39	46.08	85.72	77.73	24.956	yes
FCAR	NM_133280.1	Endogenous	6.66	1.31	3.985	1.08	1	1.04	5	1.2	3.1	1.02	1.65	6.21	2.96	23.3	17.34	12.18	17.6067	2.192	no
FCER1A	NM_002001.2	Endogenous	3.19	1.31	2.25	1.08	1	1.04	1.04	1	1.02	5.15	1.01	1	2.38667	29.09	5.84	9.35	14.76	1.848	no
FCER1G	NM_004106.1	Endogenous	6.66	10.6	8.63	1.08	1.33	1.205	1.04	1	1.02	1.02	4.67	1	2.23	20.41	2.39	15.01	12.6033	1.82	no
FCGR1A/B	NM_000566.3	Endogenous	24.01	7.98	15.995	1.08	1	1.04	1.04	6.17	3.605	11.25	1.65	1	4.63333	5.95	1.15	23.49	10.1967	3.196	no
FCGR2A	NM_021642.3	Endogenous	1.74	4.05	2.895	1.89	3.38	2.635	1.04	1	1.02	1.02	1.01	1	1.01	8.84	1.15	2.28	4.09	1.66	no
FCGR2A/C	NM_201563.4	Endogenous	18.81	1.31	10.06	1.08	1	1.04	1.87	4.04	2.955	4.13	1.01	1.3	2.14667	26.19	1.15	15.01	14.1167	1.704	no
FCGR2B	NM_001002273.1	Endogenous	1.74	1.31	1.525	1.08	1	1.04	1.04	1	1.02	1.02	1.01	1	1.01	2.89	1.15	1.41	1.81667	1.022	no
FCGR3A/B	NM_000570.4	Endogenous	17.07	5.36	11.215	1.08	6.11	3.595	7.09	9.01	8.05	1.08	1.01	10.13	4.07333	37.76	5.84	20.66	21.42	3.882	no
FCGRT	NM_004107.4	Endogenous	143.73	72.2	107.965	62.54	30.68	46.61	74.9	58.7	66.8	45.81	18.78	34.69	33.0933	153.46	31.14	80.06	88.22	38.5	yes
FKBP5	NM_001145775.1	Endogenous	1517.88	1208.6	1363.24	240.13	259.32	249.725	1128.55	1134.09	1131.32	215.56	658.5	412.81	428.957	1212.05	1205.11	1604.71	1340.62	357.264	yes
FN1	NM_212482.1	Endogenous	1.74	4.05	2.895	1.08	2.7	1.89	1.04	1.2	1.12	1.02	1.01	1	1.01	2.89	1.15	1.41	1.81667	1.362	no
FOXP3	NM_014009.3	Endogenous	81.27	28.95	55.11	6.23	12.25	9.24	16.48	6.17	11.325	53.94	26.84	33.71	38.1633	130.32	74.83	77.24	94.13	26.594	yes
FYN	NM_002037.3	Endogenous	2753.22	1502.21	2127.72	1628.41	1044.9	1336.66	1891.14	982.9	1437.02	1124.29	1288.15	1307.54	1239.99	2947.45	1349.99	1955.46	2084.3	1278.66	yes
GATA3	NM_001002295.1	Endogenous	24.01	21.08	22.545	10.56	26.58	18.57	19.61	21.08	20.345	5.15	1.01	18.97	8.37667	40.66	16.19	34.81	30.5533	12.454	no
GBP1	NM_002053.1	Endogenous	2076.56	2379.08	2227.82	218.47	210.18	214.325	296.06	315.66	305.86	152.54	961.74	386.29	500.19	3288.75	1847.87	1207.28	2114.63	385.844	yes
GBP5	NM_052942.3	Endogenous	1153.52	405.13	779.325	235.8	82.55	159.175	377.43	85.67	231.55	260.28	296.83	210.49	255.867	1024.05	368.04	385.56	592.55	217.19	yes
GFI1	NM_005263.2	Endogenous	1196.9	747.23	972.065	474.04	475	474.52	556.86	617.33	587.095	858.99	814.65	572.9	748.847	1385.59	584.2	729.24	899.677	639.116	yes
GNLY	NM_006433.2	Endogenous	1228.13	59.1	643.615	141.59	17.03	79.31	179.22	24.63	101.925	16.33	1.01	170.22	62.52	376.17	28.84	436.47	280.493	69.236	yes
GP1BB	NM_000407.4	Endogenous	1.74	1.31	1.525	1.08	1	1.04	1.04	1.91	1.475	1.02	1.01	1	1.01	3.06	1.15	12.18	5.46333	1.022	no
GPI	NM_000175.2	Endogenous	910.62	1452.4	1181.51	1804.92	1813.42	1809.17	738.38	855.84	797.11	1813.46	1926.87	1185.75	1642.03	743.49	606.05	592.05	647.197	1708.88	yes
GPR183	NM_004951.3	Endogenous	2003.69	1567.74	1785.72	1025.23	913.18	969.205	361.78	385.22	373.5	678.05	595.03	475.67	582.917	1336.42	672.74	427.99	812.383	737.432	yes
GZMA	NM_006144.2	Endogenous	3032.56	1905.91	2469.24	455.63	247.72	351.675	62.38	32.43	47.405	37.67	13.74	506.11	185.84	269.15	65.63	174.82	169.867	252.174	yes
GZMB	NM_004131.3	Endogenous	161757	99610.1	130684	56998.1	34556	45777.1	107086	49435.9	78261.1	7205.86	3788.61	28638.5	13211	132431	39044.9	121735	97737	26237.4	yes
GZMK	NM_002104.2	Endogenous	121.18	59.1	90.14	113.43	34.77	74.1	130.19	81.41	105.8	33.61	2.66	86.74	41.0033	237.33	21.94	105.52	121.597	54.242	yes
HAMP	NM_021175.2	Endogenous	1.74	2.73	2.235	2.98	1	1.99	1.04	1	1.02	1.02	1.01	1	1.01	3.06	3.54	10.76	5.78667	1.402	no
HAVCR2	NM_032782.3	Endogenous	631.28	580.76	606.02	187.07	190.39	188.73	159.4	250.35	204.875	173.88	90.3	176.12	146.767	457.15	115.07	319.09	297.103	163.552	yes
HFE	NM_139011.2	Endogenous	29.22	17.15	23.185	4.06	1.33	2.695	1.04	1.2	1.12	7.18	6.69	1.3	5.05667	26.19	5.84	12.18	14.7367	4.112	no
HLA-A	NM_002116.5	Endogenous	8461.48	4372.7	6417.09	3436.85	2613.34	3025.1	5318.12	3275.65	4296.89	2441.64	2354.02	2862.26	2552.64	6811.61	3321.95	5405	5179.52	2741.62	yes
HLA-B	NM_005514.6	Endogenous	15280.2	7167.17	11223.7	5148.92	4413.15	4781.03	8908.88	5401.59	7155.23	2935.64	2851.7	3240.38	3009.24	8630.88	3630.11	6184.29	6148.43	3717.96	yes
HLA-C	NM_002117.4	Endogenous	1538.7	2077.62	1808.16	539.01	915.91	727.46	853.14	1027.62	940.38	302.97	163.85	245.85	237.557	1073.22	240.41	556.69	623.44	433.518	yes
HLA-DMA	NM_006120.3	Endogenous	55.24	82.69	68.965	147	115.99	131.495	27.95	53.02	40.485	192.18	156.8	262.54	203.84	52.23	57.58	26.32	45.3767	174.902	yes
HLA-DMB	NM_002118.3	Endogenous	22.28	27.64	24.96	17.06	24.54	20.8	8.13	16.82	12.475	34.62	80.23	92.63	69.16	40.66	33.44	24.91	33.0033	49.816	no
HLA-DOB	NM_002120.3	Endogenous	25.75	40.75	33.25	30.05	19.76	24.905	13.35	26.05	19.7	23.44	20.79	29.78	24.67	66.69	16.19	34.81	39.23	24.764	no
HLA-DPA1	NM_033554.2	Endogenous	266.92	270.12	268.52	502.19	391.73	446.96	83.24	282.29	182.765	480.86	599.06	676.02	585.313	49.33	258.8	95.62	134.583	529.972	yes
HLA-DPB1	NM_002121.4	Endogenous	485.53	323.86	404.695	662.46	566.46	614.46	249.11	466.85	357.98	445.28	538.62	844.95	609.617	217.09	223.16	188.97	209.74	611.554	yes
HLA-DQA1	NM_002122.3	Endogenous	11.87	17.15	14.51	293.19	349.42	321.305	21.69	206.34	114.015	1.02	1.01	1	1.01	2.89	1.15	1.41	1.81667	129.128	yes
HLA-DQB1	NM_002123.3	Endogenous	53.51	34.19	43.85	180.57	65.49	123.03	34.21	51.6	42.905	1.02	2.66	1	1.56	2.89	1.15	1.41	1.81667	50.148	yes
HLA-DRA	NM_019111.3	Endogenous	213.13	398.57	305.85	1641.4	1277.64	1459.52	228.25	1028.33	628.29	1676.23	1437.25	2866.19	1993.22	20.41	573.86	142.29	245.52	1779.74	yes
HLA-DRB1	NM_002124.2	Endogenous	22.28	23.71	22.995	47.38	73	60.19	13.35	53.73	33.54	55.97	57.06	93.62	68.8833	2.89	16.19	1.41	6.83	65.406	yes
HLA-DRB3	NM_022555.3	Endogenous	105.56	74.82	90.19	237.97	154.9	196.435	44.64	146.01	95.325	127.12	300.86	382.36	270.113	49.33	77.13	53.19	59.8833	240.642	yes
HRAS	NM_005343.2	Endogenous	13.6	48.61	31.105	23.55	22.49	23.02	55.07	48.05	51.56	25.48	36.91	14.06	25.4833	29.09	43.78	27.73	33.5333	24.498	yes
ICAM1	NM_000201.2	Endogenous	777.02	616.15	696.585	210.89	486.6	348.745	622.59	510.86	566.725	127.12	73.18	182.01	127.437	630.69	253.05	487.39	457.043	215.96	yes
ICAM2	NM_000873.3	Endogenous	185.37	175.75	180.56	73.37	82.55	77.96	105.15	70.06	87.605	94.6	76.2	80.85	83.8833	318.32	96.68	156.44	190.48	81.514	yes
ICAM3	NM_002162.3	Endogenous	893.27	744.61	818.94	709.03	635.39	672.21	813.5	624.43	718.965	768.52	486.23	615.13	623.293	1275.68	666.99	730.65	891.107	642.86	yes
ICAM4	NM_001039132.1	Endogenous	15.34	10.6	12.97	1.08	4.74	2.91	6.04	10.43	8.235	1.08	1.01	4.24	2.11	43.55	1.15	13.59	19.43	2.43	no
ICAM5	NM_003259.3	Endogenous	10.13	1.42	5.775	1.08	6.79	3.935	2.91	1.2	2.055	3.11	5.68	17.01	8.6	8.84	2.39	9.35	6.86	6.734	no
ICOS	NM_012092.2	Endogenous	4625.32	2932.21	3778.76	869.3	429.95	649.625	1438.38	1137.64	1288.01	643.49	1187.41	1194.59	1008.5	5001.01	3446.13	3958.14	4135.09	864.948	yes
ICOSLG	NM_015259.4	Endogenous	50.04	34.19	42.115	88.53	62.07	75.3	20.65	33.14	26.895	160.67	34.9	79.87	91.8133	58.01	16.19	27.73	33.9767	85.208	yes
IDO1	NM_002164.3	Endogenous	55.24	32.88	44.06	20.3	17.71	19.005	38.38	29.59	33.985	29.54	39.93	35.67	35.0467	124.53	126.57	85.72	112.273	28.63	yes
IFI16	NM_005531.1	Endogenous	2085.23	1316.08	1700.65	818.4	731.63	775.015	1389.35	943.86	1166.61	755.3	808.61	719.24	761.05	3112.31	1061.38	1464.69	1879.46	766.636	yes
IFI35	NM_005533.3	Endogenous	688.53	591.25	639.89	44.13	47.74	45.935	49.86	72.18	61.02	26.49	73.18	64.15	54.6067	911.25	473.82	548.21	644.427	51.138	yes
IFIH1	NM_022168.2	Endogenous	521.97	456.25	489.11	51.71	45.01	48.36	3.96	8.3	6.13	52.92	34.9	39.6	42.4733	526.57	138.07	112.59	259.077	44.828	yes
IFIT2	NM_001547.4	Endogenous	81.27	66.96	74.115	36.55	20.44	28.495	12.3	9.01	10.655	65.12	13.74	15.05	31.3033	217.09	59.88	41.88	106.283	30.18	yes
IFITM1	NM_003641.3	Endogenous	27651	18227.1	22939	2571.61	2705.48	2638.55	3043.9	3115.94	3079.92	2847.21	2409.43	1971.46	2409.37	33551.2	10154.2	17401.3	20368.9	2501.04	yes
IFNA1/13	NM_024013.1	Endogenous	18.81	7.98	13.395	4.06	1	2.53	13.35	5.46	9.405	1.02	1.01	4.24	2.09	31.98	3.54	33.39	22.97	2.266	no
IFNA2	NM_000605.3	Endogenous	29.22	11.91	20.565	1.08	1	1.04	1.04	4.04	2.54	6.16	5.68	4.24	5.36	11.73	1.15	27.73	13.5367	3.632	no
IFNAR1	NM_000629.2	Endogenous	32.69	42.06	37.375	17.06	16.35	16.705	26.91	20.37	23.64	13.28	10.72	18.97	14.3233	69.58	19.64	46.12	45.1133	15.276	no
IFNAR2	NM_000874.3	Endogenous	1269.77	1112.92	1191.35	754.51	876.32	815.415	839.58	1059.56	949.57	646.54	1148.12	773.26	855.973	1171.56	734.83	791.47	899.287	839.75	yes
IFNB1	NM_002176.2	Endogenous	24.01	10.6	17.305	10.56	13.62	12.09	8.13	8.3	8.215	9.21	1.65	15.05	8.63667	34.87	1.15	15.01	17.01	10.018	no
IFNG	NM_000619.2	Endogenous	92855.3	38338.9	65597.1	31807.7	14612.7	23210.2	26909.7	7162.68	17036.2	9454.3	7848.59	34098.2	17133.7	53248	15847.1	37490.4	35528.5	19564.3	yes
IFNGR1	NM_000416.1	Endogenous	469.92	427.41	448.665	227.14	239.53	233.335	615.28	697.54	656.41	168.8	182.99	274.33	208.707	674.08	428.98	995.13	699.397	218.558	yes
IGF2R	NM_000876.1	Endogenous	521.97	344.83	433.4	118.85	123.5	121.175	307.53	242.54	275.035	93.58	93.33	100.49	95.8	428.23	165.67	470.42	354.773	105.95	yes
IKBKAP	NM_003640.3	Endogenous	77.8	70.89	74.345	63.62	50.47	57.045	57.16	69.35	63.255	83.41	84.26	76.92	81.53	95.61	64.48	92.79	84.2933	71.736	yes
IKBKB	NM_001556.1	Endogenous	187.11	190.17	188.64	90.69	82.55	86.62	112.45	77.86	95.155	175.91	123.55	207.54	169	590.2	178.31	50.36	272.957	136.048	yes
IKBKE	NM_014002.2	Endogenous	67.39	82.69	75.04	9.48	15.66	12.57	20.65	12.56	16.605	21.41	32.88	31.74	28.6767	81.15	41.48	24.91	49.18	22.234	yes
IKBKG	NM_003639.2	Endogenous	110.77	82.69	96.73	72.28	82.55	77.415	70.72	74.31	72.515	75.28	92.32	84.78	84.1267	159.24	94.38	143.71	132.443	81.442	yes
IKZF1	NM_006060.3	Endogenous	91.68	101.04	96.36	35.46	31.36	33.41	95.76	82.83	89.295	38.69	104.41	72.01	71.7033	89.83	138.07	136.64	121.513	56.386	yes
IKZF2	NM_016260.2	Endogenous	25.75	56.47	41.11	11.64	32.73	22.185	11.26	25.34	18.3	18.36	77.21	33.71	43.0933	46.44	19.64	50.36	38.8133	34.73	no
IKZF3	NM_183232.2	Endogenous	705.88	360.56	533.22	220.64	142.61	181.625	179.22	80.7	129.96	314.15	243.44	205.58	254.39	694.32	239.26	167.75	367.11	225.284	yes
IL10	NM_000572.2	Endogenous	25497.8	17556	21526.9	1043.64	1167.76	1105.7	6677.44	6868.1	6772.77	125.09	189.03	1703.34	672.487	33238.8	9391.91	31635	24755.3	845.772	yes
IL10RA	NM_001558.2	Endogenous	591.37	764.27	677.82	214.14	287.31	250.725	238.68	260.29	249.485	305.01	184	268.44	252.483	1029.83	246.15	717.92	664.633	251.78	yes
IL11RA	NM_147162.1	Endogenous	8.4	9.29	8.845	6.23	1	3.615	12.3	6.88	9.59	5.15	1.01	7.19	4.45	37.76	5.84	6.52	16.7067	4.116	no
IL12A	NM_000882.2	Endogenous	1.74	7.98	4.86	1.08	3.38	2.23	1.87	3.33	2.6	5.15	8.7	16.03	9.96	8.84	1.24	9.35	6.47667	6.868	no
IL12B	NM_002187.2	Endogenous	1.74	6.67	4.205	9.48	11.57	10.525	7.09	4.04	5.565	7.18	1.01	10.13	6.10667	26.19	5.84	22.08	18.0367	7.874	no
IL12RB1	NM_005535.1	Endogenous	77.8	42.06	59.93	37.63	19.08	28.355	26.91	23.21	25.06	13.28	27.84	38.62	26.58	101.39	38.03	46.12	61.8467	27.29	yes
IL13	NM_002188.2	Endogenous	716.29	886.16	801.225	399.32	582.84	491.08	504.7	428.52	466.61	60.04	386.49	313.61	253.38	139	202.46	416.67	252.71	348.46	yes
IL13RA1	NM_001560.2	Endogenous	11.87	14.53	13.2	1.08	1.33	1.205	3.96	11.14	7.55	1.02	1.01	1	1.01	20.41	1.24	15.01	12.22	1.088	no
IL15	NM_172174.1	Endogenous	10.13	5.36	7.745	1.08	2.01	1.545	1.04	1	1.02	9.21	1.01	4.24	4.82	46.44	9.29	1.41	19.0467	3.51	no
IL16	NM_004513.4	Endogenous	11.87	22.4	17.135	34.38	26.58	30.48	11.26	12.56	11.91	133.22	11.72	79.87	74.9367	144.78	13.89	9.35	56.0067	57.154	yes
IL17A	NM_002190.2	Endogenous	9847.78	3258.58	6553.18	1569.93	1291.29	1430.61	334.66	199.24	266.95	56.99	222.28	1022.72	433.997	457.15	336.99	939.97	578.037	832.642	yes
IL17B	NM_014443.2	Endogenous	1.74	5.36	3.55	1.89	1	1.445	1.04	1	1.02	1.02	7.69	1	3.23667	2.89	1.15	2.28	2.10667	2.52	no
IL17F	NM_052872.3	Endogenous	2432.24	773.44	1602.84	174.08	145.34	159.71	786.37	219.83	503.1	4.13	21.8	275.31	100.413	162.13	192.11	863.6	405.947	124.132	yes
IL18	NM_001562.2	Endogenous	43.1	11.91	27.505	8.39	5.43	6.91	9.17	2.62	5.895	7.18	1.01	10.13	6.10667	55.12	5.84	13.59	24.85	6.428	no
IL18R1	NM_003855.2	Endogenous	577.49	747.23	662.36	115.6	141.25	128.425	220.95	261.71	241.33	201.33	194.07	422.63	272.677	572.84	523.26	1195.97	764.023	214.976	yes
IL18RAP	NM_003853.2	Endogenous	1096.26	1249.24	1172.75	67.95	60.71	64.33	287.71	361.8	324.755	38.69	64.11	132.9	78.5667	853.4	393.33	1391.14	879.29	72.872	yes
IL19	NM_013371.3	Endogenous	11.87	6.67	9.27	1.08	2.7	1.89	5	6.88	5.94	1.02	1.01	6.21	2.74667	49.33	4.69	31.98	28.6667	2.404	no
IL1A	NM_000575.3	Endogenous	30.95	27.64	29.295	49.54	21.12	35.33	1.87	2.62	2.245	38.69	9.71	111.29	53.23	63.79	4.69	64.51	44.33	46.07	no
IL1B	NM_000576.2	Endogenous	4.93	1.31	3.12	1.08	1	1.04	1.04	1.91	1.475	1.02	1.01	1	1.01	2.89	1.15	9.35	4.46333	1.022	no
IL1R1	NM_000877.2	Endogenous	213.13	77.45	145.29	93.94	65.49	79.715	105.15	104.13	104.64	221.66	346.19	253.7	273.85	309.64	204.76	272.41	262.27	196.196	yes
IL1R2	NM_173343.1	Endogenous	131.59	90.55	111.07	98.27	100.98	99.625	296.06	264.55	280.305	125.09	57.06	132.9	105.017	228.66	77.13	207.35	171.047	102.86	yes
IL1RAP	NM_002182.2	Endogenous	228.75	369.74	299.245	165.41	156.26	160.835	443.15	551.32	497.235	157.62	145.71	176.12	159.817	353.03	113.92	331.81	266.253	160.224	yes
IL1RL1	NM_016232.4	Endogenous	235.69	980.54	608.115	301.86	664.06	482.96	9239.59	15721.8	12480.7	140.34	164.86	204.6	169.933	8107.37	1432.78	4488.51	4676.22	295.144	yes
IL1RL2	NM_003854.2	Endogenous	27.48	21.08	24.28	12.72	10.2	11.46	9.17	13.27	11.22	22.43	18.78	28.8	23.3367	37.76	24.24	24.91	28.97	18.586	no
IL1RN	NM_000577.3	Endogenous	157.61	180.99	169.3	125.35	127.6	126.475	154.18	114.77	134.475	49.87	16.76	74.96	47.1967	156.35	10.44	104.11	90.3	78.908	yes
IL2	NM_000586.2	Endogenous	130674	83018.9	106846	52340.6	58106.4	55223.5	43825.5	22725	33275.2	11779	36156.6	40589.1	29508.2	31500.6	42861.2	44050	39470.6	39794.3	yes
IL20	NM_018724.3	Endogenous	62.18	55.16	58.67	20.3	19.08	19.69	28.99	34.56	31.775	11.25	1.65	14.06	8.98667	66.69	36.89	61.68	55.0867	13.268	yes
IL21	NM_021803.2	Endogenous	22204.7	23506.7	22855.7	4036.78	5906.5	4971.64	2420.06	2781.61	2600.84	876.27	2651.21	1497.09	1674.86	5365.44	5031.75	3809.64	4735.61	2993.57	yes
IL21R	NM_021798.2	Endogenous	620.87	329.11	474.99	235.8	198.58	217.19	359.7	204.92	282.31	156.6	150.75	153.53	153.627	538.14	226.61	222.91	329.22	179.052	yes
IL22	NM_020525.4	Endogenous	28417.8	6629.77	17523.8	8162.62	2152.64	5157.63	4792.34	909.07	2850.7	274.51	676.63	4678.23	1876.46	7540.48	2229.61	8335.48	6035.19	3188.93	yes
IL22RA2	NM_181310.1	Endogenous	1.74	1.31	1.525	1.08	1	1.04	1.04	1	1.02	1.02	1.01	1	1.01	2.89	1.15	1.41	1.81667	1.022	no
IL23A	NM_016584.2	Endogenous	2355.9	1226.95	1791.43	1094.54	986.89	1040.71	2595.32	1066.66	1830.99	529.65	599.06	1377.27	835.327	1776.06	1082.08	1434.99	1431.04	917.482	yes
IL23R	NM_144701.2	Endogenous	145.47	57.78	101.625	66.87	56.61	61.74	30.04	23.92	26.98	44.79	11.72	76.92	44.4767	37.76	19.64	39.05	32.15	51.382	yes
IL26	NM_018402.1	Endogenous	150.67	74.82	112.745	33.3	27.27	30.285	10.22	12.56	11.39	12.26	3.67	141.74	52.5567	60.9	3.54	65.92	43.4533	43.648	yes
IL27	NM_145659.3	Endogenous	13.6	2.73	8.165	1.08	1	1.04	9.17	1	5.085	1.02	1.01	1	1.01	8.84	1.15	5.11	5.03333	1.022	no
IL28A	NM_172138.1	Endogenous	29.22	14.53	21.875	10.56	11.57	11.065	1.87	9.72	5.795	5.15	6.69	9.15	6.99667	46.44	1.15	13.59	20.3933	8.624	no
IL28A/B	NM_172139.2	Endogenous	41.36	11.91	26.635	17.06	2.01	9.535	17.52	6.88	12.2	4.13	1.01	1.3	2.14667	14.62	1.24	24.91	13.59	5.102	no
IL29	NM_172140.1	Endogenous	1.74	1.31	1.525	6.23	1	3.615	1.04	3.33	2.185	4.13	1.01	1	2.04667	8.84	1.15	1.41	3.8	2.674	no
IL2RA	NM_000417.1	Endogenous	3400.39	2803.76	3102.07	1556.94	1458.51	1507.72	3945.24	3036.43	3490.84	1781.95	2038.69	2768.96	2196.53	3291.64	4870.77	5662.4	4608.27	1921.01	yes
IL2RB	NM_000878.2	Endogenous	1477.97	912.38	1195.17	683.04	599.9	641.47	1073.26	938.89	1006.08	546.93	291.79	637.72	492.147	1405.84	771.63	1228.5	1135.32	551.876	yes
IL2RG	NM_000206.1	Endogenous	6008.15	3359.51	4683.83	4904.18	3004.42	3954.3	2943.75	2256.33	2600.04	3773.22	2338.91	3214.85	3108.99	3008.19	1872.02	3095.4	2658.54	3447.12	yes
IL3	NM_000588.3	Endogenous	2470.41	2721.18	2595.8	1686.89	3181.88	2434.39	545.39	451.23	498.31	165.75	220.26	3903.33	1429.78	144.78	566.96	1659.86	790.533	1831.62	yes
IL32	NM_001012633.1	Endogenous	108889	80989.9	94939.3	80099.6	53798.3	66949	69474.1	55951.4	62712.8	93898	23521.3	66613.8	61344.4	167359	43129.1	90008.5	100166	63586.2	yes
IL4	NM_000589.2	Endogenous	390.11	503.43	446.77	72.28	145.34	108.81	129.14	159.49	144.315	1.08	285.75	243.88	176.903	179.49	254.2	642.97	358.887	149.666	yes
IL4R	NM_000418.2	Endogenous	1124.03	825.87	974.95	444.8	438.14	441.47	867.74	586.81	727.275	574.37	466.08	512.01	517.487	1278.57	740.58	949.87	989.673	487.08	yes
IL5	NM_000879.2	Endogenous	41.36	42.06	41.71	83.11	127.6	105.355	65.51	53.02	59.265	9.21	115.49	238.97	121.223	40.66	65.63	68.75	58.3467	114.876	yes
IL6	NM_000600.1	Endogenous	4.93	13.22	9.075	1.08	4.06	2.57	999.19	1974.53	1486.86	1.02	1.01	1.3	1.11	60.9	270.3	917.34	416.18	1.694	yes
IL6R	NM_000565.2	Endogenous	672.92	424.79	548.855	206.56	157.63	182.095	675.79	554.16	614.975	138.3	156.8	104.42	133.173	572.84	304.8	637.31	504.983	152.742	yes
IL6ST	NM_002184.2	Endogenous	3403.86	2584.87	2994.36	452.38	715.93	584.155	1838.98	1334.97	1586.97	479.84	321.01	433.44	411.43	3470.96	1642.05	2931.34	2681.45	480.52	yes
IL7	NM_000880.2	Endogenous	6.66	5.36	6.01	1.08	1	1.04	1.04	5.46	3.25	1.02	1.01	1	1.01	14.62	1.15	2.28	6.01667	1.022	no
IL7R	NM_002185.2	Endogenous	4424.06	2071.06	3247.56	1223.41	810.12	1016.77	340.92	206.34	273.63	591.65	463.06	363.7	472.803	969.09	611.8	388.39	656.427	690.388	yes
IL8	NM_000584.2	Endogenous	4607.97	4537.85	4572.91	8743.06	12286	10514.5	6230.94	4323.36	5277.15	2987.48	6511.72	22525.6	10674.9	3135.45	433.58	4054.32	2541.12	10610.8	yes
IL9	NM_000590.1	Endogenous	152.41	209.83	181.12	345.17	778.04	561.605	447.33	461.17	454.25	1.02	62.1	1894.86	652.66	58.01	33.44	304.94	132.13	616.238	yes
ILF3	NM_001137673.1	Endogenous	1155.26	1069.67	1112.47	582.33	753.47	667.9	1170.28	1197.27	1183.78	747.17	834.8	811.56	797.843	914.14	1133.82	1477.42	1175.13	745.866	yes
IRAK1	NM_001569.3	Endogenous	223.54	224.25	223.895	119.93	133.06	126.495	160.44	129.68	145.06	101.71	168.89	148.62	139.74	211.3	136.92	196.04	181.42	134.442	yes
IRAK2	NM_001570.3	Endogenous	204.46	196.72	200.59	100.44	171.96	136.2	138.53	130.39	134.46	133.22	29.86	105.4	89.4933	410.87	77.13	146.54	211.513	108.176	yes
IRAK3	NM_007199.1	Endogenous	1.74	5.36	3.55	1.08	1	1.04	1.04	1	1.02	1.02	1.01	6.21	2.74667	23.3	1.15	10.76	11.7367	2.064	no
IRAK4	NM_016123.1	Endogenous	84.74	99.73	92.235	38.71	46.38	42.545	43.6	61.54	52.57	65.12	49	74.96	63.0267	211.3	120.82	162.1	164.74	54.834	yes
IRF1	NM_002198.1	Endogenous	235.69	98.42	167.055	141.59	93.47	117.53	169.83	99.16	134.495	307.04	417.72	350.94	358.567	705.89	335.84	418.09	486.607	262.152	yes
IRF3	NM_001571.5	Endogenous	17.07	25.02	21.045	2.98	11.57	7.275	11.26	1	6.13	12.26	1.01	7.19	6.82	58.01	11.59	6.52	25.3733	7.002	no
IRF4	NM_002460.1	Endogenous	17223.4	10520	13871.7	5356.83	3259.69	4308.26	14845.9	8329.64	11587.7	3673.61	10431.7	6390.1	6831.79	19812.6	14585.7	14571.2	16323.2	5822.38	yes
IRF5	NM_002200.3	Endogenous	10.13	4.05	7.09	1.08	1.33	1.205	1.04	1	1.02	14.29	6.69	14.06	11.68	3.06	1.15	9.35	4.52	7.49	no
IRF7	NM_001572.3	Endogenous	638.22	415.61	526.915	59.29	60.71	60	33.17	50.89	42.03	44.79	9.71	51.38	35.2933	957.53	174.86	275.24	469.21	45.176	yes
IRF8	NM_002163.2	Endogenous	908.88	1192.87	1050.88	340.84	466.13	403.485	2753.89	1542.24	2148.07	221.66	247.47	354.86	274.663	1865.72	1010.79	1671.18	1515.9	326.192	yes
IRGM	NM_001145805.1	Endogenous	43.1	25.02	34.06	1.08	4.06	2.57	6.04	21.08	13.56	2.1	1.01	3.26	2.12333	46.44	8.14	82.89	45.8233	2.302	no
ITGA2B	NM_000419.3	Endogenous	20.54	17.15	18.845	1.08	2.01	1.545	1.04	6.17	3.605	4.13	2.66	11.12	5.97	11.73	5.84	19.25	12.2733	4.2	no
ITGA4	NM_000885.4	Endogenous	355.4	300.27	327.835	273.7	195.17	234.435	136.45	116.19	126.32	286.71	309.93	357.81	318.15	361.7	196.71	238.47	265.627	284.664	yes
ITGA5	NM_002205.2	Endogenous	46.57	17.15	31.86	48.46	34.77	41.615	6.04	9.72	7.88	75.28	10.72	22.9	36.3	2.89	10.44	7.93	7.08667	38.426	no
ITGA6	NM_000210.1	Endogenous	121.18	61.72	91.45	47.38	51.84	49.61	160.44	96.32	128.38	19.38	53.03	50.4	40.9367	60.9	82.88	68.75	70.8433	44.406	yes
ITGAE	NM_002208.4	Endogenous	86.47	95.8	91.135	78.78	88.01	83.395	69.68	92.06	80.87	107.81	96.35	127.01	110.39	127.43	86.33	95.62	103.127	99.592	yes
ITGAL	NM_002209.2	Endogenous	190.58	245.22	217.9	233.64	205.4	219.52	54.03	70.06	62.045	402.59	124.56	224.24	250.463	324.1	128.87	95.62	182.863	238.086	yes
ITGAM	NM_000632.3	Endogenous	37.89	27.64	32.765	20.3	36.14	28.22	117.67	202.79	160.23	38.69	37.92	39.6	38.7367	69.58	62.18	70.16	67.3067	34.53	yes
ITGAX	NM_000887.3	Endogenous	121.18	158.71	139.945	125.35	146.03	135.69	210.51	574.03	392.27	111.88	14.75	115.22	80.6167	225.77	61.03	326.16	204.32	102.646	yes
ITGB1	NM_033666.2	Endogenous	1188.22	591.25	889.735	743.68	543.93	643.805	841.66	768.53	805.095	349.73	502.35	441.29	431.123	405.09	496.82	579.32	493.743	516.196	yes
ITGB2	NM_000211.2	Endogenous	279.06	369.74	324.4	189.24	228.61	208.925	198	283.71	240.855	224.7	210.19	95.58	176.823	260.47	224.31	177.65	220.81	189.664	yes
ITLN1	NM_017625.2	Endogenous	24.01	4.05	14.03	6.23	1	3.615	1.87	6.17	4.02	1.02	1.01	1	1.01	17.52	1.15	9.35	9.34	2.052	no
ITLN2	NM_080878.2	Endogenous	13.6	4.05	8.825	1.08	2.01	1.545	1.04	1	1.02	1.02	1.01	15.05	5.69333	3.06	1.15	1.41	1.87333	4.034	no
JAK1	NM_002227.1	Endogenous	629.54	414.3	521.92	221.72	148.76	185.24	548.52	286.55	417.535	230.8	151.76	172.19	184.917	908.36	359.99	512.85	593.733	185.046	yes
JAK2	NM_004972.2	Endogenous	1793.75	1673.91	1733.83	616.98	713.2	665.09	1354.93	871.45	1113.19	577.42	1148.12	863.61	863.05	1819.44	1059.08	1320.43	1399.65	783.866	yes
JAK3	NM_000215.2	Endogenous	501.15	340.9	421.025	318.1	220.42	269.26	513.05	361.8	437.425	214.54	99.37	212.45	175.453	665.4	280.65	364.34	436.797	212.976	yes
KCNJ2	NM_000891.2	Endogenous	8.4	14.53	11.465	2.98	4.06	3.52	6.04	1.2	3.62	1.08	3.67	9.15	4.63333	11.73	4.69	22.08	12.8333	4.188	no
KIR3DL1	NM_013289.2	Endogenous	1.74	1.31	1.525	1.08	1	1.04	1.04	1	1.02	1.02	1.01	1	1.01	5.95	1.15	1.41	2.83667	1.022	no
KIR3DL2	NM_006737.2	Endogenous	18.81	17.15	17.98	10.56	9.52	10.04	20.65	18.24	19.445	1.08	14.75	9.15	8.32667	43.55	12.74	16.42	24.2367	9.012	no
KIR3DL3	NM_153443.3	Endogenous	20.54	1.42	10.98	1.08	6.11	3.595	1.04	1	1.02	1.02	2.66	3.26	2.31333	8.84	1.15	2.28	4.09	2.826	no
KIR_Activating_Subgroup_1	NM_001083539.1	Endogenous	8.4	1.31	4.855	2.98	7.47	5.225	3.96	7.59	5.775	4.13	3.67	1	2.93333	2.89	4.69	3.69	3.75667	3.85	no
KIR_Activating_Subgroup_2	NM_014512.1	Endogenous	22.28	26.33	24.305	2.98	8.16	5.57	2.91	16.11	9.51	7.18	8.7	5.22	7.03333	29.09	11.59	9.35	16.6767	6.448	no
KIR_Inhibiting_Subgroup_1	NM_014218.2	Endogenous	18.81	5.36	12.085	10.56	3.38	6.97	6.04	3.33	4.685	3.11	5.68	5.22	4.67	2.89	4.69	10.76	6.11333	5.59	no
KIR_Inhibiting_Subgroup_2	NM_014511.3	Endogenous	32.69	10.6	21.645	8.39	12.93	10.66	7.09	2.62	4.855	3.11	3.67	4.24	3.67333	2.89	2.39	17.83	7.70333	6.468	no
KIT	NM_000222.2	Endogenous	1.74	1.31	1.525	1.08	1	1.04	1.04	1	1.02	1.02	1.01	1	1.01	17.52	1.15	1.41	6.69333	1.022	no
KLRAP1	NR_028045.1	Endogenous	3.19	18.46	10.825	1.08	5.43	3.255	1.87	7.59	4.73	7.18	5.68	4.24	5.7	31.98	2.39	19.25	17.8733	4.722	no
KLRB1	NM_002258.2	Endogenous	1741.7	140.36	941.03	626.73	64.12	345.425	648.67	56.57	352.62	161.68	72.17	198.7	144.183	1067.43	57.58	142.29	422.433	224.68	yes
KLRC1	NM_002259.3	Endogenous	1.74	4.05	2.895	1.08	4.74	2.91	5	13.27	9.135	1.02	1.01	6.21	2.74667	31.98	1.15	30.56	21.23	2.812	no
KLRC2	NM_002260.3	Endogenous	15.34	23.71	19.525	5.14	9.52	7.33	14.39	6.88	10.635	16.33	1.01	8.17	8.50333	66.69	17.34	53.19	45.74	8.034	no
KLRC3	NM_007333.2	Endogenous	4.93	5.36	5.145	1.08	7.47	4.275	13.35	4.04	8.695	1.02	1.01	1	1.01	2.89	1.15	1.41	1.81667	2.316	no
KLRC4	NM_013431.2	Endogenous	15.34	9.29	12.315	1.08	4.06	2.57	7.09	2.62	4.855	3.11	3.67	7.19	4.65667	20.41	6.99	17.83	15.0767	3.822	no
KLRD1	NM_002262.3	Endogenous	3.19	11.91	7.55	1.08	1.33	1.205	2.91	1.91	2.41	1.02	1.01	1	1.01	5.95	6.99	1.41	4.78333	1.088	no
KLRF1	NM_016523.1	Endogenous	6.66	10.6	8.63	5.14	1	3.07	1.04	2.62	1.83	1.02	1.01	3.26	1.76333	58.01	1.15	19.25	26.1367	2.286	no
KLRF2	NM_001190765.1	Endogenous	1.74	1.31	1.525	1.08	1	1.04	1.04	1	1.02	1.02	1.01	2.28	1.43667	2.89	1.15	6.52	3.52	1.278	no
KLRG1	NM_005810.3	Endogenous	6.66	5.36	6.01	1.08	1	1.04	3.96	1	2.48	1.02	1.65	1	1.22333	26.19	6.99	13.59	15.59	1.15	no
KLRG2	NM_198508.2	Endogenous	1.74	2.73	2.235	1.89	1	1.445	1.87	4.75	3.31	1.08	6.69	7.19	4.98667	29.09	5.84	12.18	15.7033	3.57	no
KLRK1	NM_007360.1	Endogenous	27.48	9.29	18.385	2.98	1	1.99	5	1.91	3.455	3.11	14.75	1	6.28667	20.41	5.84	5.11	10.4533	4.568	no
LAG3	NM_002286.5	Endogenous	5851.99	3767.14	4809.56	1246.15	765.07	1005.61	1053.44	1051.75	1052.6	727.86	256.53	722.18	568.857	6074.06	1960.55	5089.6	4374.74	743.558	yes
LAIR1	NM_002287.3	Endogenous	55.24	36.81	46.025	10.56	17.03	13.795	12.3	9.72	11.01	8.2	5.68	6.21	6.69667	20.41	11.59	3.69	11.8967	9.536	no
LAMP3	NM_014398.3	Endogenous	995.63	1000.2	997.915	36.55	68.9	52.725	151.05	98.45	124.75	47.84	68.14	81.83	65.9367	1420.3	709.54	815.51	981.783	60.652	yes
LCK	NM_005356.2	Endogenous	230.48	317.31	273.895	297.53	259.32	278.425	146.88	156.65	151.765	476.79	231.35	261.56	323.233	581.52	262.25	194.62	346.13	305.31	yes
LCP2	NM_005565.3	Endogenous	2263.94	988.4	1626.17	589.91	360.34	475.125	741.51	185.05	463.28	662.81	469.1	569.95	567.287	1142.63	1008.49	797.13	982.75	530.422	yes
LEF1	NM_016269.3	Endogenous	230.48	203.28	216.88	138.34	120.77	129.555	177.13	181.5	179.315	250.12	164.86	116.21	177.063	338.57	218.56	183.31	246.813	158.06	yes
LGALS3	NM_001177388.1	Endogenous	978.28	609.6	793.94	331.1	336.45	333.775	932.42	735.88	834.15	190.14	304.89	502.19	332.407	694.32	711.84	1048.88	818.347	332.954	yes
LIF	NM_002309.3	Endogenous	18526.4	14697.3	16611.9	4661.61	7923.35	6292.48	4109.03	2581.43	3345.23	2909.22	5247.39	3442.7	3866.44	3647.39	6170.08	2289.24	4035.57	4836.85	yes
LILRA1	NM_006863.1	Endogenous	27.48	5.36	16.42	1.08	1	1.04	9.17	3.33	6.25	1.02	2.66	1	1.56	31.98	4.69	9.35	15.34	1.352	no
LILRA2	NM_006866.2	Endogenous	3.19	9.29	6.24	1.89	4.06	2.975	1.04	5.46	3.25	1.02	4.67	1	2.23	17.52	1.15	6.52	8.39667	2.528	no
LILRA3	NM_006865.3	Endogenous	15.34	13.22	14.28	13.81	12.25	13.03	11.26	8.3	9.78	18.36	15.75	8.17	14.0933	43.55	32.29	15.01	30.2833	13.668	no
LILRA4	NM_012276.3	Endogenous	1.74	1.31	1.525	1.08	1	1.04	1.04	1	1.02	1.02	1.01	1	1.01	8.84	3.54	7.93	6.77	1.022	no
LILRA5	NM_181879.2	Endogenous	39.63	21.08	30.355	10.56	9.52	10.04	13.35	9.72	11.535	17.34	9.71	6.21	11.0867	29.09	10.44	22.08	20.5367	10.668	no
LILRA6	NM_024318.2	Endogenous	32.69	7.98	20.335	1.08	1	1.04	1.87	1.91	1.89	8.2	4.67	5.22	6.03	40.66	2.39	16.42	19.8233	4.034	no
LILRB1	NM_001081637.1	Endogenous	1.74	7.98	4.86	1.08	3.38	2.23	3.96	6.17	5.065	1.02	1.65	5.22	2.63	3.06	2.39	16.42	7.29	2.47	no
LILRB2	NM_005874.1	Endogenous	10.13	19.77	14.95	1.08	1.33	1.205	2.91	8.3	5.605	1.02	1.65	1.3	1.32333	46.44	9.29	36.22	30.65	1.276	no
LILRB3	NM_006864.2	Endogenous	1.74	17.15	9.445	2.98	4.74	3.86	6.04	5.46	5.75	1.02	1.01	1	1.01	11.73	5.84	13.59	10.3867	2.15	no
LILRB4	NM_001081438.1	Endogenous	4.93	5.36	5.145	1.08	3.38	2.23	1.04	4.04	2.54	1.02	1.01	2.28	1.43667	11.73	1.15	12.18	8.35333	1.754	no
LILRB5	NM_001081442.1	Endogenous	4.93	1.31	3.12	1.08	1.33	1.205	1.04	5.46	3.25	7.18	11.72	5.22	8.04	14.62	15.04	16.42	15.36	5.306	no
LITAF	NM_004862.3	Endogenous	544.52	297.65	421.085	362.5	289.35	325.925	281.45	220.54	250.995	331.43	237.39	197.72	255.513	350.14	178.31	222.91	250.453	283.678	yes
LTA	NM_000595.2	Endogenous	2343.75	1417.01	1880.38	805.41	960.27	882.84	461.93	281.58	371.755	1169.01	869.06	2758.15	1598.74	581.52	1168.32	607.61	785.817	1312.38	yes
LTB4R	NM_181657.3	Endogenous	53.51	17.15	35.33	10.56	12.25	11.405	16.48	11.14	13.81	4.13	5.68	2.28	4.03	20.41	11.59	12.18	14.7267	6.98	no
LTB4R2	NM_019839.4	Endogenous	22.28	17.15	19.715	8.39	3.38	5.885	20.65	15.4	18.025	2.1	8.7	20.94	10.58	58.01	25.39	33.39	38.93	8.702	no
LTBR	NM_002342.1	Endogenous	1.74	1.31	1.525	1.08	1	1.04	1.04	1.2	1.12	5.15	1.01	5.22	3.79333	11.73	1.24	9.35	7.44	2.692	no
LTF	NM_002343.2	Endogenous	17.07	13.22	15.145	1.08	3.38	2.23	3.96	8.3	6.13	3.11	1.01	3.26	2.46	20.41	8.14	17.83	15.46	2.368	no
LY96	NM_015364.2	Endogenous	317.23	268.81	293.02	224.97	230.66	227.815	168.79	163.04	165.915	171.85	53.03	127.99	117.623	240.23	48.38	130.98	139.863	161.7	yes
MAF	NM_005360.4	Endogenous	318.97	195.41	257.19	93.94	80.5	87.22	175.05	167.3	171.175	56.99	49	89.69	65.2267	191.06	109.32	220.08	173.487	74.024	yes
MALT1	NM_006785.2	Endogenous	1556.05	1418.32	1487.18	886.62	969.15	927.885	1064.91	1032.58	1048.74	1183.24	848.91	653.43	895.193	1582.27	721.03	1163.44	1155.58	908.27	yes
MAP4K1	NM_007181.3	Endogenous	152.41	200.65	176.53	155.67	186.29	170.98	201.13	224.09	212.61	204.38	205.15	113.26	174.263	546.81	236.96	112.59	298.787	172.95	yes
MAP4K2	NM_004579.2	Endogenous	84.74	87.93	86.335	50.63	51.84	51.235	46.73	44.5	45.615	106.79	65.12	60.22	77.3767	150.56	64.48	57.44	90.8267	66.92	yes
MAP4K4	NM_004834.3	Endogenous	1828.45	1171.9	1500.18	469.71	365.11	417.41	3090.85	2649.58	2870.22	293.83	581.94	409.86	428.543	1171.56	1358.04	1995.06	1508.22	424.09	yes
MAPK1	NM_138957.2	Endogenous	570.55	422.17	496.36	400.4	465.44	432.92	539.13	576.16	557.645	316.19	408.66	378.44	367.763	390.63	235.81	460.52	362.32	393.826	yes
MAPK11	NM_002751.5	Endogenous	56.98	17.15	37.065	9.48	2.01	5.745	13.35	16.82	15.085	7.18	1.01	8.17	5.45333	69.58	17.34	36.22	41.0467	5.57	no
MAPK14	NM_001315.1	Endogenous	72.59	131.19	101.89	63.62	60.71	62.165	41.51	60.83	51.17	167.78	123.55	120.13	137.153	170.81	120.82	89.97	127.2	107.158	yes
MAPKAPK2	NM_004759.3	Endogenous	6644.9	3815.64	5230.27	2828.26	2096.67	2462.47	7485.93	4858.57	6172.25	651.62	873.08	1298.7	941.133	3170.16	2089.33	3697.91	2985.8	1549.67	yes
MARCO	NM_006770.3	Endogenous	8.4	1.31	4.855	1.08	1	1.04	1.04	2.62	1.83	1.02	1.01	1	1.01	2.89	1.15	3.69	2.57667	1.022	no
MASP1	NM_139125.3	Endogenous	6.66	1.42	4.04	1.08	1	1.04	1.04	1	1.02	5.15	3.67	1	3.27333	8.84	1.15	1.41	3.8	2.38	no
MASP2	NM_139208.1	Endogenous	11.87	7.98	9.925	1.08	2.7	1.89	5	6.88	5.94	1.08	1.01	5.22	2.43667	14.62	4.69	1.41	6.90667	2.218	no
MBL2	NM_000242.2	Endogenous	1.74	1.31	1.525	1.89	1	1.445	5	8.3	6.65	1.02	1.01	1	1.01	3.06	4.69	17.83	8.52667	1.184	no
MBP	NM_002385.2	Endogenous	63.92	38.12	51.02	17.06	17.03	17.045	84.29	45.92	65.105	23.44	70.16	59.24	50.9467	124.53	75.98	98.45	99.6533	37.386	yes
MCL1	NM_021960.3	Endogenous	1923.88	2478.7	2201.29	1644.65	2098.03	1871.34	1086.82	1408.79	1247.8	4076.13	2485.99	1896.82	2819.65	4249	2349.2	2518.36	3038.85	2440.32	yes
MIF	NM_002415.1	Endogenous	1760.78	1478.61	1619.69	1728.04	1451.69	1589.87	1649.12	1422.28	1535.7	2221.06	2204.92	2179.68	2201.89	2105.78	1441.98	1905.96	1817.91	1957.08	yes
MME	NM_000902.2	Endogenous	1.74	4.05	2.895	1.08	1	1.04	1.04	4.75	2.895	1.02	1.01	1	1.01	26.19	1.15	1.41	9.58333	1.022	no
MR1	NM_001531.2	Endogenous	11.87	14.53	13.2	1.89	1	1.445	7.09	4.75	5.92	7.18	1.01	3.26	3.81667	26.19	8.14	13.59	15.9733	2.868	no
MRC1	NM_002438.2	Endogenous	1.74	2.73	2.235	4.06	5.43	4.745	1.04	1	1.02	1.02	1.01	2.28	1.43667	2.89	1.15	3.69	2.57667	2.76	no
MS4A1	NM_152866.2	Endogenous	1.74	1.31	1.525	1.08	1	1.04	1.04	1	1.02	1.02	1.01	1	1.01	11.73	1.15	1.41	4.76333	1.022	no
MSR1	NM_002445.3	Endogenous	3.19	9.29	6.24	1.08	1	1.04	1.04	1	1.02	1.02	1.01	1	1.01	31.98	1.15	5.11	12.7467	1.022	no
MUC1	NM_001018017.1	Endogenous	36.16	95.8	65.98	27.88	45.01	36.445	8.13	22.5	15.315	18.36	49	24.87	30.7433	40.66	29.99	23.49	31.38	33.024	yes
MX1	NM_002462.2	Endogenous	12294.2	12453.3	12373.8	287.78	411.53	349.655	237.64	698.25	467.945	134.24	490.26	239.95	288.15	18311.5	7487.79	7288.88	11029.4	312.752	yes
MYD88	NM_002468.3	Endogenous	473.39	360.56	416.975	77.7	80.5	79.1	133.32	150.98	142.15	99.68	123.55	127.01	116.747	746.38	304.8	297.87	449.683	101.688	yes
NCAM1	NM_000615.5	Endogenous	17.07	19.77	18.42	10.56	10.2	10.38	6.04	12.56	9.3	8.2	9.71	9.15	9.02	40.66	16.19	10.76	22.5367	9.564	no
NCF4	NM_000631.4	Endogenous	63.92	95.8	79.86	36.55	57.3	46.925	31.08	25.34	28.21	65.12	54.04	68.08	62.4133	219.98	105.87	72.99	132.947	56.218	yes
NCR1	NM_004829.5	Endogenous	32.69	4.05	18.37	11.64	11.57	11.605	5	1	3	7.18	11.72	17.99	12.2967	2.89	1.24	2.28	2.13667	12.02	no
NFATC1	NM_172389.1	Endogenous	587.9	361.87	474.885	275.87	215.64	245.755	341.96	245.38	293.67	224.7	170.9	153.53	183.043	451.37	113.92	217.25	260.847	208.128	yes
NFATC2	NM_012340.3	Endogenous	912.35	642.37	777.36	380.91	341.23	361.07	526.61	351.15	438.88	528.63	406.64	532.63	489.3	1052.97	575.01	802.78	810.253	438.008	yes
NFATC3	NM_004555.2	Endogenous	277.33	272.74	275.035	224.97	191.07	208.02	129.14	143.88	136.51	244.02	214.22	257.63	238.623	214.2	242.7	256.86	237.92	226.382	yes
NFIL3	NM_005384.2	Endogenous	3650.23	3578.4	3614.32	1872.06	1741.76	1806.91	2335.55	2195.29	2265.42	1118.19	264.59	685.84	689.54	4066.78	730.23	2234.08	2343.7	1136.49	yes
NFKB1	NM_003998.2	Endogenous	1309.67	897.96	1103.82	453.46	547.35	500.405	1265.21	933.92	1099.57	387.34	883.16	680.93	650.477	1940.92	1140.72	1125.25	1402.3	590.448	yes
NFKB2	NM_002502.2	Endogenous	1514.41	1296.42	1405.41	902.87	861.31	882.09	1092.04	916.88	1004.46	810.19	520.48	571.92	634.197	1703.75	875.11	1162.02	1246.96	733.354	yes
NFKBIA	NM_020529.1	Endogenous	30135.5	23615.5	26875.5	12866.7	15341	14103.9	31669.9	30102.2	30886.1	9208.31	5958.64	11760.4	8975.79	46641.9	17274	33009.8	32308.6	11027	yes
NFKBIZ	NM_001005474.1	Endogenous	1261.09	1361.96	1311.53	1560.19	1237.38	1398.79	856.27	1376.85	1116.56	905.74	316.98	757.54	660.087	2033.47	379.53	976.75	1129.92	955.566	yes
NLRP3	NM_001079821.2	Endogenous	30.95	10.6	20.775	5.14	6.11	5.625	9.17	1.2	5.185	5.15	1.01	2.28	2.81333	8.84	1.15	5.11	5.03333	3.938	no
NOD1	NM_006092.1	Endogenous	62.18	51.23	56.705	6.23	19.76	12.995	18.56	37.4	27.98	26.49	12.73	22.9	20.7067	92.72	34.59	40.46	55.9233	17.622	yes
NOD2	NM_022162.1	Endogenous	72.59	45.99	59.29	30.05	33.41	31.73	47.77	55.86	51.815	91.55	32.88	30.76	51.73	104.29	43.78	74.41	74.16	43.73	yes
NOS2	NM_000625.4	Endogenous	15.34	10.6	12.97	4.06	1.33	2.695	6.04	6.17	6.105	4.13	1.01	3.26	2.8	17.52	1.15	6.52	8.39667	2.758	no
NOTCH1	NM_017617.3	Endogenous	147.2	146.91	147.055	51.71	45.01	48.36	106.19	100.58	103.385	55.97	66.13	79.87	67.3233	260.47	123.12	156.44	180.01	59.738	yes
NOTCH2	NM_024408.3	Endogenous	622.6	393.33	507.965	185.99	190.39	188.19	343	383.8	363.4	177.95	243.44	196.74	206.043	312.54	254.2	334.64	300.46	198.902	yes
NT5E	NM_002526.2	Endogenous	301.62	136.43	219.025	160	85.28	122.64	203.21	57.28	130.245	95.61	45.98	236.03	125.873	170.81	44.93	162.1	125.947	124.58	yes
PAX5	NM_016734.1	Endogenous	17.07	7.98	12.525	1.08	2.7	1.89	5	1.2	3.1	4.13	4.67	1	3.26667	14.62	1.15	19.25	11.6733	2.716	no
PDCD1	NM_005018.1	Endogenous	1443.27	481.15	962.21	648.39	405.38	526.885	591.29	211.31	401.3	498.14	192.06	340.13	343.443	818.69	222.01	435.06	491.92	416.82	yes
PDCD1LG2	NM_025239.3	Endogenous	29.22	9.29	19.255	8.39	8.84	8.615	6.04	18.95	12.495	4.13	4.67	3.26	4.02	23.3	2.39	22.08	15.9233	5.858	no
PDCD2	NM_144781.2	Endogenous	185.37	91.86	138.615	57.12	63.44	60.28	139.58	67.93	103.755	59.02	77.21	102.46	79.5633	124.53	70.23	147.95	114.237	71.85	yes
PDGFB	NM_033016.2	Endogenous	11.87	15.84	13.855	8.39	3.38	5.885	8.13	4.75	6.44	3.11	1.01	1	1.70667	26.19	1.15	3.69	10.3433	3.378	no
PDGFRB	NM_002609.3	Endogenous	22.28	14.53	18.405	1.08	8.84	4.96	3.96	3.33	3.645	3.11	1.01	5.22	3.11333	23.3	1.15	13.59	12.68	3.852	no
PECAM1	NM_000442.3	Endogenous	32.69	39.43	36.06	26.8	25.22	26.01	17.52	26.05	21.785	16.33	12.73	6.21	11.7567	5.95	17.34	16.42	13.2367	17.458	no
PIGR	NM_002644.2	Endogenous	18.81	10.6	14.705	10.56	1	5.78	10.22	3.33	6.775	7.18	5.68	10.13	7.66333	31.98	1.24	16.42	16.5467	6.91	no
PLA2G2A	NM_000300.2	Endogenous	24.01	6.67	15.34	1.89	1	1.445	1.87	6.17	4.02	1.02	1.01	7.19	3.07333	17.52	1.15	15.01	11.2267	2.422	no
PLA2G2E	NM_014589.1	Endogenous	1.74	1.31	1.525	1.08	2.01	1.545	1.04	1	1.02	1.02	1.01	1	1.01	2.89	1.15	2.28	2.10667	1.224	no
PLAU	NM_002658.2	Endogenous	76.06	36.81	56.435	90.69	51.15	70.92	184.43	95.61	140.02	93.58	25.83	178.08	99.1633	72.47	21.94	77.24	57.2167	87.866	yes
PLAUR	NM_001005376.1	Endogenous	110.77	68.27	89.52	126.43	92.11	109.27	67.59	53.02	60.305	27.51	14.75	21.92	21.3933	20.41	18.49	29.15	22.6833	56.544	yes
PML	NM_002675.3	Endogenous	305.09	288.47	296.78	51.71	45.69	48.7	30.04	43.08	36.56	91.55	35.9	72.01	66.4867	593.09	71.38	114.01	259.493	59.372	yes
POU2F2	NM_002698.2	Endogenous	830.8	461.49	646.145	572.58	444.29	508.435	537.04	286.55	411.795	461.54	333.1	560.13	451.59	648.05	310.54	570.84	509.81	474.328	yes
PPARG	NM_015869.3	Endogenous	11.87	15.84	13.855	9.48	23.17	16.325	3.96	12.56	8.26	3.11	18.78	38.62	20.17	20.41	5.84	20.66	15.6367	18.632	no
PPBP	NM_002704.2	Endogenous	30.95	6.67	18.81	4.06	1	2.53	1.87	2.62	2.245	1.02	1.01	5.22	2.41667	29.09	11.59	24.91	21.8633	2.462	no
PRDM1	NM_001198.3	Endogenous	3272	2650.4	2961.2	894.2	788.28	841.24	1652.24	1696.28	1674.26	688.22	515.44	724.15	642.603	6684.34	1556.96	2996.4	3745.9	722.058	yes
PRF1	NM_005041.3	Endogenous	2213.63	2035.67	2124.65	873.63	1024.43	949.03	955.37	574.74	765.055	521.52	377.42	707.45	535.463	1541.78	701.49	1026.25	1089.84	700.89	yes
PRKCD	NM_006254.3	Endogenous	197.52	187.55	192.535	252.04	258.64	255.34	287.71	355.41	321.56	218.61	191.05	140.76	183.473	315.43	220.86	187.55	241.28	212.22	yes
PSMB10	NM_002801.2	Endogenous	358.88	316	337.44	224.97	217.69	221.33	201.13	214.15	207.64	176.93	349.22	265.49	263.88	361.7	377.24	252.61	330.517	246.86	yes
PSMB5	NM_001130725.1	Endogenous	558.4	403.82	481.11	404.73	399.24	401.985	540.17	463.3	501.735	424.95	378.43	376.47	393.283	353.03	496.82	579.32	476.39	396.764	yes
PSMB7	NM_002799.2	Endogenous	1538.7	1221.71	1380.2	1039.31	1099.51	1069.41	1413.35	1316.52	1364.93	833.57	604.1	860.67	766.113	980.66	939.5	1297.8	1072.65	887.432	yes
PSMB8	NM_004159.4	Endogenous	1235.07	1532.35	1383.71	620.23	876.32	748.275	420.2	625.14	522.67	693.3	1253.9	655.4	867.533	1200.48	1394.84	812.68	1136	819.83	yes
PSMB9	NM_002800.4	Endogenous	856.83	964.81	910.82	359.25	430.64	394.945	273.11	353.28	313.195	502.2	1056.44	697.63	752.09	1272.79	1346.54	928.66	1182.66	609.232	yes
PSMC2	NM_002803.3	Endogenous	639.95	483.77	561.86	441.55	462.03	451.79	432.72	462.59	447.655	440.2	432.83	490.4	454.477	445.58	589.95	558.11	531.213	453.402	yes
PSMD7	NM_002811.3	Endogenous	1798.95	1267.59	1533.27	1030.65	954.81	992.73	1748.22	1575.6	1661.91	787.83	954.69	1161.2	967.907	1385.59	1405.18	1743.31	1511.36	977.836	yes
PTAFR	NM_000952.3	Endogenous	10.13	18.46	14.295	7.31	6.79	7.05	5	1	3	1.02	1.01	38.62	13.55	2.89	10.44	1.41	4.91333	10.95	no
PTGER4	NM_000958.2	Endogenous	818.66	534.89	676.775	306.19	205.4	255.795	457.76	249.64	353.7	135.26	141.68	168.26	148.4	506.32	204.76	328.99	346.69	191.358	yes
PTGS2	NM_000963.1	Endogenous	63.92	107.59	85.755	97.19	305.05	201.12	132.27	221.96	177.115	34.62	19.78	129.96	61.4533	98.5	9.29	108.35	72.0467	117.32	yes
PTK2	NM_005607.3	Endogenous	30.95	13.22	22.085	9.48	15.66	12.57	25.86	13.98	19.92	74.27	8.7	34.69	39.22	43.55	17.34	33.39	31.4267	28.56	no
PTPN2	NM_002828.2	Endogenous	235.69	201.96	218.825	135.09	130.33	132.71	187.56	170.14	178.85	120.01	142.69	168.26	143.653	274.93	180.61	254.03	236.523	139.276	yes
PTPN22	NM_015967.4	Endogenous	2255.27	1693.57	1974.42	1821.17	1276.96	1549.07	1307.98	994.96	1151.47	1211.7	697.79	1408.7	1106.06	3126.77	1099.33	1763.11	1996.4	1283.26	yes
PTPN6	NM_002831.5	Endogenous	327.64	220.32	273.98	177.32	147.39	162.355	135.4	111.94	123.67	558.11	396.57	578.79	511.157	379.06	585.35	436.47	466.96	371.636	yes
PTPRC_all	NM_080921.2	Endogenous	3587.77	2561.27	3074.52	2220.76	1758.14	1989.45	2289.65	2026.35	2158	1708.76	981.89	1241.73	1310.79	3233.79	1314.35	1601.88	2050.01	1582.26	yes
PYCARD	NM_013258.3	Endogenous	36.16	35.5	35.83	4.06	10.89	7.475	20.65	33.14	26.895	19.38	20.79	20.94	20.37	66.69	50.68	67.34	61.57	15.212	yes
RAF1	NM_002880.2	Endogenous	287.74	280.61	284.175	236.88	234.75	235.815	254.33	264.55	259.44	247.07	240.41	220.31	235.93	231.55	215.11	254.03	233.563	235.884	yes
RAG1	NM_000448.2	Endogenous	11.87	1.42	6.645	1.89	2.01	1.95	1.04	3.33	2.185	4.13	1.01	1.3	2.14667	46.44	5.84	5.11	19.13	2.068	no
RAG2	NM_000536.3	Endogenous	29.22	17.15	23.185	4.06	4.06	4.06	12.3	13.98	13.14	10.23	6.69	7.19	8.03667	58.01	9.29	29.15	32.15	6.446	no
RARRES3	NM_004585.3	Endogenous	1672.3	831.11	1251.7	871.46	735.72	803.59	1726.31	1404.54	1565.42	207.42	133.62	309.69	216.91	2186.77	437.03	1055.95	1226.58	451.582	yes
RELA	NM_021975.2	Endogenous	228.75	179.68	204.215	123.18	122.82	123	181.3	149.56	165.43	129.16	99.37	99.51	109.347	303.86	125.42	160.68	196.653	114.808	yes
RELB	NM_006509.2	Endogenous	771.81	500.81	636.31	296.44	272.97	284.705	712.3	413.61	562.955	266.38	348.21	328.35	314.313	1035.62	480.72	770.25	762.197	302.47	yes
RORC	NM_001001523.1	Endogenous	1358.25	254.39	806.32	305.11	98.25	201.68	265.81	35.98	150.895	64.1	71.16	157.46	97.5733	188.16	141.52	150.78	160.153	139.216	yes
RUNX1	NM_001754.4	Endogenous	587.9	350.08	468.99	246.63	232.02	239.325	702.91	588.94	645.925	145.42	188.03	307.72	213.723	529.46	441.63	558.11	509.733	223.964	yes
S100A8	NM_002964.3	Endogenous	6.66	1.31	3.985	1.08	1	1.04	5	1.2	3.1	1.02	4.67	1	2.23	2.89	2.39	12.18	5.82	1.754	no
S100A9	NM_002965.2	Endogenous	6.66	9.29	7.975	1.08	1.33	1.205	3.96	17.53	10.745	2.1	1.01	2.28	1.79667	20.41	1.15	23.49	15.0167	1.56	no
S1PR1	NM_001400.3	Endogenous	117.71	162.64	140.175	98.27	164.45	131.36	67.59	104.84	86.215	130.17	96.35	104.42	110.313	211.3	59.88	81.48	117.553	118.732	yes
SELE	NM_000450.2	Endogenous	1.74	1.42	1.58	1.08	2.7	1.89	2.91	1.91	2.41	1.02	5.68	6.21	4.30333	31.98	8.14	13.59	17.9033	3.338	no
SELL	NR_029467.1	Endogenous	2572.78	2103.83	2338.31	443.72	310.51	377.115	497.4	620.17	558.785	211.49	278.7	370.58	286.923	619.12	1075.18	662.77	785.69	323	yes
SELPLG	NM_003006.3	Endogenous	69.12	63.03	66.075	15.97	30	22.985	60.29	53.02	56.655	20.39	24.82	35.67	26.96	69.58	34.59	51.78	51.9833	25.37	yes
SERPING1	NM_000062.2	Endogenous	15.34	5.36	10.35	7.31	1	4.155	1.87	5.46	3.665	1.02	4.67	1	2.23	26.19	1.15	9.35	12.23	3	no
SH2D1A	NM_001114937.2	Endogenous	443.89	289.78	366.835	237.97	180.83	209.4	171.92	146.72	159.32	236.9	295.82	346.03	292.917	474.51	303.65	259.68	345.947	259.51	yes
SIGIRR	NM_021805.2	Endogenous	213.13	170.51	191.82	62.54	88.01	75.275	124.97	83.54	104.255	56.99	54.04	44.51	51.8467	341.46	52.98	98.45	164.297	61.218	yes
SKI	NM_003036.2	Endogenous	277.33	224.25	250.79	151.33	146.03	148.68	179.22	156.65	167.935	227.75	137.65	129.96	165.12	393.52	219.71	228.57	280.6	158.544	yes
SLAMF1	NM_003037.2	Endogenous	2034.92	2435.44	2235.18	1340.36	1421.66	1381.01	1466.55	1938.33	1702.44	1271.67	1612.55	1377.27	1420.5	2146.27	2231.91	2047.39	2141.86	1404.7	yes
SLAMF6	NM_001184714.1	Endogenous	221.81	120.7	171.255	37.63	36.82	37.225	34.21	26.76	30.485	33.61	64.11	79.87	59.1967	95.61	80.58	87.14	87.7767	50.408	yes
SLAMF7	NM_021181.3	Endogenous	43.1	64.34	53.72	15.97	11.57	13.77	19.61	6.17	12.89	11.25	17.77	33.71	20.91	72.47	10.44	75.82	52.91	18.054	yes
SLC2A1	NM_006516.2	Endogenous	150.67	152.16	151.415	163.25	179.47	171.36	284.58	257.45	271.015	108.83	74.19	95.58	92.8667	272.04	75.98	207.35	185.123	124.264	yes
SMAD3	NM_005902.3	Endogenous	93.41	80.07	86.74	26.8	27.27	27.035	23.78	23.21	23.495	129.16	59.07	30.76	72.9967	86.93	73.68	12.18	57.5967	54.612	yes
SMAD5	NM_005903.5	Endogenous	72.59	21.08	46.835	37.63	32.04	34.835	42.56	29.59	36.075	27.51	36.91	41.56	35.3267	84.04	34.59	58.85	59.16	35.13	yes
SOCS1	NM_003745.1	Endogenous	1191.69	1098.5	1145.1	566.09	848.34	707.215	398.29	516.54	457.415	757.34	758.24	884.24	799.94	1964.06	680.79	1491.56	1378.8	762.85	yes
SOCS3	NM_003955.3	Endogenous	2130.34	1612.31	1871.33	711.19	861.31	786.25	1713.8	1173.84	1443.82	320.25	151.76	323.44	265.15	4185.37	1031.49	1806.95	2341.27	473.59	yes
SPP1	NM_000582.2	Endogenous	126.38	48.61	87.495	34.38	22.49	28.435	91.59	32.43	62.01	15.31	21.8	40.58	25.8967	72.47	39.18	95.62	69.09	26.912	yes
SRC	NM_005417.3	Endogenous	29.22	23.71	26.465	31.13	45.69	38.41	39.43	48.76	44.095	31.57	10.72	37.63	26.64	34.87	15.04	40.46	30.1233	31.348	no
STAT1	NM_007315.2	Endogenous	2466.94	2077.62	2272.28	507.61	522.09	514.85	726.91	730.91	728.91	949.45	995.99	977.54	974.327	3077.61	1228.11	1625.92	1977.21	790.536	yes
STAT2	NM_005419.2	Endogenous	461.24	542.75	501.995	82.03	113.26	97.645	88.46	114.06	101.26	156.6	71.16	101.47	109.743	876.54	276.05	487.39	546.66	104.904	yes
STAT3	NM_139276.2	Endogenous	1471.03	1312.15	1391.59	832.48	756.88	794.68	1236	986.45	1111.22	877.28	692.75	582.72	717.583	1790.52	1057.94	1381.24	1409.9	748.422	yes
STAT4	NM_003151.2	Endogenous	2194.54	1680.46	1937.5	798.91	680.44	739.675	2050.76	1447.13	1748.95	350.75	751.18	571.92	557.95	2157.84	1384.49	2429.26	1990.53	630.64	yes
STAT5A	NM_003152.2	Endogenous	3523.58	2313.55	2918.57	953.76	919.32	936.54	2627.66	1450.67	2039.16	287.73	1014.13	980.49	760.783	1932.24	1575.36	2344.4	1950.67	831.086	yes
STAT5B	NM_012448.3	Endogenous	1314.88	935.97	1125.43	480.54	444.97	462.755	1159.85	809.7	984.775	546.93	690.74	743.79	660.487	1423.19	926.85	1388.31	1246.12	581.394	yes
STAT6	NM_003153.3	Endogenous	665.98	558.48	612.23	280.2	339.18	309.69	488.01	420	454.005	211.49	232.35	196.74	213.527	384.84	351.94	280.9	339.227	251.992	yes
SYK	NM_003177.3	Endogenous	8.4	2.73	5.565	2.98	3.38	3.18	1.87	8.3	5.085	1.02	4.67	7.19	4.29333	2.89	1.15	3.69	2.57667	3.848	no
TAGAP	NM_054114.3	Endogenous	2289.97	1272.83	1781.4	987.33	1025.79	1006.56	626.76	219.12	422.94	1409.92	1052.41	1062	1174.78	1755.81	570.41	577.91	968.043	1107.49	yes
TAL1	NM_003189.2	Endogenous	18.81	5.36	12.085	1.08	4.06	2.57	9.17	5.46	7.315	1.08	11.72	9.15	7.31667	34.87	4.69	20.66	20.0733	5.418	no
TAP1	NM_000593.5	Endogenous	501.15	613.53	557.34	247.71	250.45	249.08	137.49	168.01	152.75	308.06	419.74	211.47	313.09	899.68	446.22	266.76	537.553	287.486	yes
TAP2	NM_000544.3	Endogenous	173.23	196.72	184.975	64.7	78.46	71.58	52.99	70.76	61.875	55.97	95.34	70.04	73.7833	214.2	178.31	112.59	168.367	72.902	yes
TAPBP	NM_003190.4	Endogenous	825.6	605.67	715.635	394.99	399.92	397.455	501.57	421.42	461.495	316.19	399.59	284.15	333.31	587.31	455.42	549.62	530.783	358.968	yes
TBK1	NM_013254.2	Endogenous	107.3	112.84	110.07	76.61	88.69	82.65	90.54	111.23	100.885	99.68	91.31	119.15	103.38	130.32	111.62	184.72	142.22	95.088	yes
TBX21	NM_013351.1	Endogenous	3357.01	1763.04	2560.03	927.77	963.68	945.725	3654.18	2103.72	2878.95	587.59	721.97	930.4	746.653	2791.26	1209.71	2163.36	2054.78	826.282	yes
TCF4	NM_003199.1	Endogenous	11.87	2.73	7.3	2.98	1	1.99	1.04	5.46	3.25	2.1	1.01	1	1.37	2.89	1.15	7.93	3.99	1.618	no
TCF7	NM_003202.2	Endogenous	414.4	243.91	329.155	261.79	226.56	244.175	236.6	122.58	179.59	406.65	263.58	197.72	289.317	543.92	231.21	153.61	309.58	271.26	yes
TFRC	NM_003234.1	Endogenous	5874.55	4013.56	4944.06	1765.94	1475.58	1620.76	7266.86	3722.84	5494.85	1264.56	2553.49	2249.41	2022.49	5886.06	4638.51	8384.98	6303.18	1861.8	yes
TGFB1	NM_000660.3	Endogenous	2218.83	739.36	1479.1	1217.99	784.18	1001.09	1699.19	648.57	1173.88	1010.44	904.32	764.42	893.06	1695.07	932.6	534.06	1053.91	936.27	yes
TGFBI	NM_000358.2	Endogenous	1.74	1.31	1.525	1.08	1	1.04	1.04	1	1.02	1.02	1.01	1	1.01	2.89	1.15	1.41	1.81667	1.022	no
TGFBR1	NM_004612.2	Endogenous	24.01	19.77	21.89	7.31	12.93	10.12	9.17	18.24	13.705	43.77	21.8	35.67	33.7467	34.87	18.49	48.95	34.1033	24.296	no
TGFBR2	NM_001024847.1	Endogenous	1354.78	800.97	1077.88	501.11	363.75	432.43	706.04	492.4	599.22	379.21	468.09	288.08	378.46	1116.6	509.47	664.18	763.417	400.048	yes
THY1	NM_006288.2	Endogenous	1.74	1.31	1.525	1.08	7.47	4.275	5	16.11	10.555	1.02	5.68	1	2.56667	20.41	2.39	6.52	9.77333	3.25	no
TICAM1	NM_014261.1	Endogenous	327.64	219	273.32	174.08	123.5	148.79	190.69	111.23	150.96	139.32	83.25	121.12	114.563	199.73	98.98	140.88	146.53	128.254	yes
TIGIT	NM_173799.2	Endogenous	508.09	217.69	362.89	155.67	138.52	147.095	90.54	59.41	74.975	504.24	290.79	254.69	349.907	1174.45	210.51	177.65	520.87	268.782	yes
TIRAP	NM_148910.2	Endogenous	27.48	6.67	17.075	7.31	7.47	7.39	9.17	6.88	8.025	1.02	1.01	4.24	2.09	8.84	1.15	10.76	6.91667	4.21	no
TLR1	NM_003263.3	Endogenous	24.01	23.71	23.86	5.14	3.38	4.26	7.09	3.33	5.21	2.1	7.69	13.08	7.62333	2.89	1.15	1.41	1.81667	6.278	no
TLR2	NM_003264.3	Endogenous	27.48	21.08	24.28	12.72	10.2	11.46	28.99	15.4	22.195	35.64	2.66	8.17	15.49	89.83	20.79	36.22	48.9467	13.878	no
TLR3	NM_003265.2	Endogenous	30.95	26.33	28.64	17.06	8.16	12.61	25.86	16.11	20.985	8.2	6.69	9.15	8.01333	23.3	23.09	31.98	26.1233	9.852	no
TLR4	NM_138554.2	Endogenous	24.01	1.31	12.66	4.06	10.89	7.475	3.96	12.56	8.26	1.02	1.01	5.22	2.41667	2.89	1.15	10.76	4.93333	4.44	no
TLR5	NM_003268.3	Endogenous	32.69	15.84	24.265	7.31	14.98	11.145	18.56	9.72	14.14	7.18	1.65	11.12	6.65	14.62	11.59	19.25	15.1533	8.448	no
TLR7	NM_016562.3	Endogenous	10.13	6.67	8.4	9.48	1	5.24	8.13	2.62	5.375	3.11	1.01	1	1.70667	14.62	1.15	5.11	6.96	3.12	no
TLR8	NM_016610.2	Endogenous	11.87	1.31	6.59	1.08	1	1.04	1.04	1	1.02	1.02	1.01	1	1.01	2.89	1.15	2.28	2.10667	1.022	no
TLR9	NM_017442.2	Endogenous	8.4	14.53	11.465	2.98	5.43	4.205	5	6.88	5.94	11.25	3.67	9.15	8.02333	69.58	13.89	15.01	32.8267	6.496	no
TMEM173	NM_198282.1	Endogenous	286	561.1	423.55	811.9	853.12	832.51	119.75	487.44	303.595	767.5	625.26	842.99	745.25	188.16	345.04	205.94	246.38	780.154	yes
TNF	NM_000594.2	Endogenous	37750.6	14055	25902.8	12925.2	9678.79	11302	5996.21	2555.17	4275.69	12380.7	6575.19	12679.7	10545.2	8645.35	5735.45	5593.1	6657.97	10847.9	yes
TNFAIP3	NM_006290.2	Endogenous	5466.82	4426.44	4946.63	1535.28	1075.62	1305.45	2998	2158.38	2578.19	1660.98	1234.76	1784.86	1560.2	6635.17	2463.03	4344.25	4480.82	1458.3	yes
TNFAIP6	NM_007115.2	Endogenous	1.74	4.05	2.895	1.08	1	1.04	5	6.88	5.94	1.02	1.65	1	1.22333	2.89	1.15	1.41	1.81667	1.15	no
TNFRSF10C	NM_003841.3	Endogenous	1.74	6.67	4.205	1.08	1.33	1.205	1.04	3.33	2.185	7.18	1.01	5.22	4.47	40.66	16.19	12.18	23.01	3.164	no
TNFRSF11A	NM_003839.2	Endogenous	3.19	56.47	29.83	25.72	56.61	41.165	51.95	150.98	101.465	72.23	32.88	43.53	49.5467	72.47	57.58	75.82	68.6233	46.194	yes
TNFRSF13B	NM_012452.2	Endogenous	1.74	1.31	1.525	1.08	1	1.04	1.04	1	1.02	1.02	1.01	1	1.01	3.06	1.15	1.41	1.87333	1.022	no
TNFRSF13C	NM_052945.3	Endogenous	63.92	36.81	50.365	19.22	13.62	16.42	102.02	43.79	72.905	7.18	4.67	18.97	10.2733	121.64	49.53	64.51	78.56	12.732	yes
TNFRSF14	NM_003820.2	Endogenous	199.25	135.12	167.185	96.11	85.96	91.035	115.58	102	108.79	148.47	71.16	105.4	108.343	185.27	79.43	111.18	125.293	101.42	yes
TNFRSF17	NM_001192.2	Endogenous	22.28	6.67	14.475	6.23	5.43	5.83	5	6.17	5.585	4.13	4.67	4.24	4.34667	37.76	1.15	16.42	18.4433	4.94	no
TNFRSF1B	NM_001066.2	Endogenous	1295.79	621.4	958.595	572.58	373.99	473.285	959.55	475.37	717.46	619.1	585.96	543.44	582.833	1836.79	900.41	930.07	1222.42	539.014	yes
TNFRSF4	NM_003327.2	Endogenous	2649.12	1418.32	2033.72	2076.73	1373.88	1725.31	2524.38	1173.84	1849.11	1138.52	869.06	1640.48	1216.02	1041.4	922.26	1440.64	1134.77	1419.73	yes
TNFRSF8	NM_152942.2	Endogenous	372.76	321.24	347	105.85	137.15	121.5	631.98	1071.63	851.805	70.2	107.43	207.54	128.39	465.83	377.24	692.47	511.847	125.634	yes
TNFRSF9	NM_001561.4	Endogenous	836.01	578.14	707.075	885.54	640.17	762.855	1008.58	434.2	721.39	416.82	627.27	819.42	621.17	717.46	364.59	552.45	544.833	677.844	yes
TNFSF10	NM_003810.2	Endogenous	310.29	713.15	511.72	43.05	89.38	66.215	43.6	46.63	45.115	70.2	115.49	58.26	81.3167	552.6	124.27	150.78	275.883	75.276	yes
TNFSF11	NM_003701.2	Endogenous	1.74	5.36	3.55	4.06	4.74	4.4	8.13	6.88	7.505	4.13	15.75	12.1	10.66	3.06	1.24	7.93	4.07667	8.156	no
TNFSF12	NM_003809.2	Endogenous	121.18	107.59	114.385	67.95	81.19	74.57	27.95	45.21	36.58	78.33	46.98	68.08	64.4633	162.13	62.18	61.68	95.33	68.506	yes
TNFSF13B	NM_006573.4	Endogenous	362.35	157.4	259.875	17.06	10.89	13.975	23.78	15.4	19.59	5.15	4.67	11.12	6.98	228.66	49.53	68.75	115.647	9.778	yes
TNFSF15	NM_001204344.1	Endogenous	17.07	18.46	17.765	1.08	1	1.04	9.17	10.43	9.8	11.25	1.01	6.21	6.15667	31.98	1.24	19.25	17.49	4.11	no
TNFSF4	NM_003326.2	Endogenous	25.75	18.46	22.105	17.06	8.84	12.95	7.09	22.5	14.795	8.2	1.01	11.12	6.77667	43.55	8.14	7.93	19.8733	9.246	no
TNFSF8	NM_001244.3	Endogenous	2423.57	1147	1785.29	492.45	528.92	510.685	1800.38	718.13	1259.26	237.92	352.24	244.87	278.343	1293.04	924.55	1005.03	1074.21	371.28	yes
TOLLIP	NM_019009.2	Endogenous	324.17	171.82	247.995	224.97	169.91	197.44	272.06	213.44	242.75	205.39	130.6	220.31	185.433	390.63	157.62	268.17	272.14	190.236	yes
TP53	NM_000546.2	Endogenous	181.9	173.13	177.515	111.27	156.95	134.11	95.76	155.23	125.495	193.19	287.76	248.79	243.247	167.92	207.06	194.62	189.867	199.592	yes
TRAF1	NM_005658.3	Endogenous	2824.36	1898.05	2361.2	755.59	997.81	876.7	882.35	839.51	860.93	498.14	632.31	703.52	611.323	1917.78	1198.21	914.52	1343.5	717.474	yes
TRAF2	NM_021138.3	Endogenous	154.14	104.97	129.555	65.79	67.54	66.665	108.28	82.12	95.2	100.7	145.71	136.83	127.747	269.15	162.22	193.21	208.193	103.314	yes
TRAF3	NM_145725.1	Endogenous	1486.65	1293.8	1390.22	748.01	760.98	754.495	962.68	807.57	885.125	595.72	710.89	557.18	621.263	1188.91	687.69	896.13	924.243	674.556	yes
TRAF4	NM_004295.2	Endogenous	516.76	447.07	481.915	196.82	264.1	230.46	381.6	293.65	337.625	136.27	237.39	303.79	225.817	549.71	333.54	518.51	467.253	227.674	yes
TRAF5	NM_004619.3	Endogenous	747.52	561.1	654.31	265.04	292.08	278.56	451.5	438.46	444.98	121.02	180.97	427.54	243.177	512.11	294.45	825.41	543.99	257.33	yes
TRAF6	NM_145803.1	Endogenous	114.24	102.35	108.295	64.7	64.81	64.755	88.46	78.57	83.515	50.89	39.93	61.21	50.6767	101.39	43.78	75.82	73.6633	56.308	yes
TYK2	NM_003331.3	Endogenous	110.77	85.31	98.04	37.63	61.39	49.51	61.33	75.73	68.53	76.3	49	61.21	62.17	58.01	70.23	67.34	65.1933	57.106	yes
UBE2L3	NM_198157.1	Endogenous	131.59	86.62	109.105	38.71	63.44	51.075	93.67	82.12	87.895	53.94	81.24	68.08	67.7533	107.18	95.53	88.55	97.0867	61.082	yes
VCAM1	NM_001078.3	Endogenous	1.74	1.31	1.525	1.08	1	1.04	1.04	1	1.02	1.08	1.01	1	1.03	8.84	2.39	9.35	6.86	1.034	no
VTN	NM_000638.3	Endogenous	11.87	11.91	11.89	1.08	8.16	4.62	2.91	10.43	6.67	1.02	1.01	7.19	3.07333	3.06	1.15	10.76	4.99	3.692	no
XBP1	NM_005080.2	Endogenous	280.8	149.54	215.17	97.19	96.2	96.695	172.96	142.46	157.71	165.75	293.81	284.15	247.903	251.8	223.16	299.28	258.08	187.42	yes
XCL1	NM_002995.1	Endogenous	174.96	173.13	174.045	12.72	96.88	54.8	45.69	36.69	41.19	11.25	6.69	34.69	17.5433	115.86	59.88	133.81	103.183	32.446	yes
XCR1	NM_005283.2	Endogenous	17.07	9.29	13.18	18.14	3.38	10.76	10.22	3.33	6.775	11.25	11.72	10.13	11.0333	37.76	6.99	17.83	20.86	10.924	no
ZAP70	NM_001079.3	Endogenous	579.22	443.14	511.18	153.5	161.04	157.27	305.45	250.35	277.9	144.4	222.28	184.95	183.877	486.07	394.48	273.83	384.793	173.234	yes
ZBTB16	NM_006006.4	Endogenous	37.89	36.81	37.35	12.72	21.81	17.265	13.35	11.85	12.6	13.28	20.79	23.88	19.3167	3.06	20.79	29.15	17.6667	18.496	no
ZEB1	NM_001128128.1	Endogenous	230.48	127.25	178.865	110.18	107.8	108.99	183.39	138.91	161.15	170.83	104.41	159.42	144.887	188.16	135.77	249.78	191.237	130.528	yes
sCTLA4	NM_001037631.1	Endogenous	1344.37	1204.67	1274.52	459.96	414.26	437.11	962.68	1386.79	1174.73	153.55	216.23	482.54	284.107	2227.26	1231.56	2070.02	1842.95	345.308	yes
ABCF1	NM_001090.2	Housekeeping	787.43	616.15	701.79	462.13	432.68	447.405	767.59	546.35	656.97	303.99	380.45	330.31	338.25	520.78	514.07	596.29	543.713	381.912	yes
ALAS1	NM_000688.4	Housekeeping	46.57	66.96	56.765	53.87	73.68	63.775	17.52	43.08	30.3	117.98	96.35	127.99	114.107	107.18	66.78	82.89	85.6167	93.974	yes
EEF1G	NM_001404.4	Housekeeping	5102.46	5722.75	5412.6	15711.5	11374.2	13542.9	15152.6	12771.8	13962.2	11155.9	5762.19	9485.8	8801.29	3277.18	4130.28	4146.25	3851.24	10697.9	yes
G6PD	NM_000402.2	Housekeeping	88.21	102.35	95.28	73.37	100.98	87.175	97.85	131.1	114.475	99.68	164.86	162.37	142.303	254.69	249.6	177.65	227.313	120.252	yes
GAPDH	NM_002046.3	Housekeeping	27220.7	30651.5	28936.1	49099.5	38170.6	43635.1	28057.2	32903.2	30480.2	46905.3	28324.8	30420	35216.7	17805.4	19668	17668.6	18380.6	38584.1	yes
GUSB	NM_000181.1	Housekeeping	62.18	66.96	64.57	75.53	94.15	84.84	89.5	65.09	77.295	73.25	93.33	79.87	82.15	115.86	105.87	89.97	103.9	83.226	yes
HPRT1	NM_000194.1	Housekeeping	1070.24	900.58	985.41	601.82	709.79	655.805	1071.17	989.28	1030.22	425.97	879.13	877.36	727.487	931.49	1049.89	1248.3	1076.56	698.814	yes
OAZ1	NM_004152.2	Housekeeping	4436.21	2947.94	3692.07	2805.52	2399.03	2602.28	2956.27	2358.55	2657.41	2602.24	2556.52	2809.23	2656	3881.67	2642.4	2791.32	3105.13	2634.51	yes
POLR1B	NM_019014.3	Housekeeping	502.88	461.49	482.185	207.65	221.1	214.375	553.73	446.97	500.35	82.4	308.92	205.58	198.967	324.1	313.99	522.75	386.947	205.13	yes
POLR2A	NM_000937.2	Housekeeping	336.32	406.44	371.38	372.25	359.65	365.95	209.47	177.24	193.355	448.33	287.76	222.28	319.457	457.15	238.11	222.91	306.057	338.054	yes
PPIA	NM_021130.2	Housekeeping	70.86	74.82	72.84	93.94	124.87	109.405	112.45	136.07	124.26	71.22	47.99	81.83	67.0133	86.93	59.88	74.41	73.74	83.97	yes
RPL19	NM_000981.3	Housekeeping	11331.2	9386.23	10358.7	14635.1	11035	12835	16271.9	13655.5	14963.7	15793	11056.3	14834.5	13894.6	13278.9	11278.8	12240.4	12266	13470.8	yes
SDHA	NM_004168.1	Housekeeping	124.65	97.11	110.88	95.02	111.9	103.46	75.94	67.93	71.935	128.14	59.07	52.37	79.86	115.86	58.73	72.99	82.5267	89.3	yes
TBP	NM_001172085.1	Housekeeping	351.93	262.26	307.095	185.99	162.41	174.2	296.06	214.86	255.46	195.23	203.14	235.04	211.137	222.87	276.05	409.6	302.84	196.362	yes
TUBB	NM_178014.2	Housekeeping	157.61	281.92	219.765	369	279.12	324.06	164.61	294.36	229.485	788.85	1063.49	467.81	773.383	81.15	744.03	194.62	339.933	593.654	yes
NEG_A	ERCC_00096.1	Negative	1	4.09	2.545	10.75	1	5.875	11.79	9.69	10.74	11.06	2.64	6.32	6.67333	6.06	1	1	2.68667	6.354	no
NEG_B	ERCC_00041.1	Negative	2.84	5.09	3.965	1	1.95	1.475	1	1	1	3.06	1	1	1.68667	1.06	6.08	9.61	5.58333	1.602	no
NEG_C	ERCC_00019.1	Negative	1	1	1	8.75	2.95	5.85	1	1	1	2.06	2.64	1	1.9	1	1	1	1	3.48	no
NEG_D	ERCC_00076.1	Negative	1	1	1	1	1	1	1.79	1	1.395	1	1	1	1	2.06	4.08	1.61	2.58333	1	no
NEG_E	ERCC_00098.1	Negative	1	4.09	2.545	8.75	8.95	8.85	3.79	14.69	9.24	5.06	1	4.32	3.46	10.06	2.08	1.61	4.58333	5.616	no
NEG_F	ERCC_00126.1	Negative	95.84	60.09	77.965	60.75	44.95	52.85	108.79	57.69	83.24	21.06	11.64	35.32	22.6733	49.06	50.08	98.61	65.9167	34.744	yes
NEG_G	ERCC_00144.1	Negative	1	1	1	1	1	1	1	1	1	1	1	1	1	3.06	1.08	1	1.71333	1	no
NEG_H	ERCC_00154.1	Negative	1	1	1	1	1	1	3.79	1	2.395	1	6.64	11.32	6.32	1	1	4.61	2.20333	4.192	no
POS_A	ERCC_00117.1	Positive	23670.8	21840.1	22755.5	32061.8	29691	30876.3	28336.8	30180.7	29258.7	26067.1	10344.6	18712.3	18374.7	17691.1	12447.1	14830.6	14989.6	23375.3	yes
POS_B	ERCC_00112.1	Positive	8659.84	7795.09	8227.47	11992.8	10989	11490.9	10463.8	11480.7	10972.2	7916.06	3959.64	5888.32	5921.34	5448.06	3747.08	4538.61	4577.92	8149.14	yes
POS_C	ERCC_00002.1	Positive	2426.84	2355.09	2390.97	3519.75	3222.95	3371.35	3057.79	3390.69	3224.24	2557.06	1136.64	1732.32	1808.67	1964.06	1450.08	1480.61	1631.58	2433.74	yes
POS_D	ERCC_00092.1	Positive	453.84	473.09	463.465	660.75	601.95	631.35	651.79	641.69	646.74	505.06	261.64	357.32	374.673	399.06	279.08	323.61	333.917	477.344	yes
POS_E	ERCC_00035.1	Positive	72.84	63.09	67.965	82.75	93.95	88.35	79.79	95.69	87.74	116.06	44.64	55.32	72.0067	87.06	53.08	63.61	67.9167	78.544	yes
POS_F	ERCC_00034.1	Positive	56.84	51.09	53.965	59.75	57.95	58.85	54.79	54.69	54.74	68.06	14.64	43.32	42.0067	30.06	19.08	25.61	24.9167	48.744	yes

## Sheet: Sheet2 GEX MS naive
Gene expression profiling of naive T lymphocytes from two MS patients treated with vitamin D and IFN-b (normalized data)
Gene Name	Annotation	Accession #	Class Name	untr P1	vitd P1	ifnb P1	untr P2	vitd P2	ifnb P2
IL2		NM_000586.2	Endogenous	170958	188257	136848	226764	221860	148924
IL32		NM_001012633.1	Endogenous	90417.8	122617	63704.3	44684.9	83430.9	93918.1
B2M		NM_004048.2	Endogenous	69547.8	65110.5	76042.2	58865.5	58188.6	70508.7
GZMB		NM_004131.3	Endogenous	49287.5	18944.5	80694.9	55752.7	41681.5	89414.3
NFKBIA		NM_020529.1	Endogenous	21314.7	29287.4	20914.3	18597.2	26648	11362.3
IL8		NM_000584.2	Endogenous	24951.8	8910.36	24965.4	12426	16268.1	11537.4
CD40LG		NM_000074.2	Endogenous	11816.6	21759.7	16503.6	9989.56	18080.5	15738.8
CSF2		NM_000758.2	Endogenous	6614.07	6631.04	5834.54	14147.5	14865.5	9941.61
LIF		NM_002309.3	Endogenous	7083.8	8196.67	11345.5	7551.37	6507.3	12376.8
TNF		NM_000594.2	Endogenous	8864.31	6056.98	4742.07	14392.8	12419.8	4004.33
IFITM1		NM_003641.3	Endogenous	8240.37	4028.73	12653.7	6575.4	4019.15	12703.6
CD44		NM_001001392.1	Endogenous	5787.22	14062.8	5127.93	5475.89	7521.96	4291.51
IRF4		NM_002460.1	Endogenous	4781.82	14773.7	7033.92	4174.01	6247.91	5049.13
MX1		NM_002462.2	Endogenous	6296.52	1685.94	15640.5	2970.24	1480.86	11699.7
HLA-B		NM_005514.6	Endogenous	5866.36	6148.66	6499.35	5405.8	5706.25	5893.15
IL21		NM_021803.2	Endogenous	5230.24	664.76	11777	3063.11	1063.44	10318.7
IFNG		NM_000619.2	Endogenous	1283.7	470.11	2148.91	5332.21	992.6	17192.2
CTLA4_all		NM_005214.3	Endogenous	1296.89	10611.4	3657.38	826.43	5413.08	1775.81
HLA-A		NM_002116.5	Endogenous	3861.64	4097.84	4604.05	3442.46	3963.56	3580.57
MCL1		NM_021960.3	Endogenous	4468.33	3516.73	5874.39	2356.97	2952.17	3445.16
IRF8		NM_002163.2	Endogenous	2677.67	6525.26	3137.38	3015.8	4064.92	2200.73
C1QBP		NM_001212.3	Endogenous	3001.31	4561.88	2779.71	3099.03	3967.92	2958.36
TFRC		NM_003234.1	Endogenous	2064.89	4526.62	3353.16	1950.46	3432.8	2622.16
IL23A		NM_016584.2	Endogenous	2858.26	3611.23	3449.38	2437.57	3482.93	1831.84
IL2RG		NM_000206.1	Endogenous	3052.04	2472.98	2874.96	2880.01	2866.07	2954.86
PTPRC_all		NM_080921.2	Endogenous	2803.47	3949.74	3032.41	2029.31	2528.22	2138.86
DUSP4		NM_057158.2	Endogenous	2795.36	4570.35	1114.76	2898.4	3683.47	1186.28
CTNNB1		NM_001098210.1	Endogenous	2761.88	3120.38	2907.03	1984.63	3426.26	1824.84
CTLA4-TM		NM_005214.3	Endogenous	843.39	6690.28	2510.48	547.83	3506.91	1122.08
TNFAIP3		NM_006290.2	Endogenous	1865.03	4891.93	2859.41	1618.42	2106.44	1450.11
MAPKAPK2		NM_004759.3	Endogenous	2147.07	2220.5	2611.56	2304.41	3006.66	2255.6
STAT5A		NM_003152.2	Endogenous	1841.69	4193.75	2045.89	2299.15	2462.82	1659.07
TRAF1		NM_005658.3	Endogenous	2066.92	2975.11	2366.63	2137.07	2763.63	1541.17
FYN		NM_002037.3	Endogenous	1887.35	3460.31	2101.29	1806.78	2305.88	1865.7
IL2RA		NM_000417.1	Endogenous	1438.92	3632.38	1995.35	1621.93	2591.43	1653.23
CD97		NM_078481.2	Endogenous	1679.37	3006.14	2561.99	1579.87	2017.07	1804.99
CD81		NM_004356.3	Endogenous	2309.4	2716.99	2084.76	1853.22	1855.77	1824.84
SLAMF1		NM_003037.2	Endogenous	1872.13	2158.44	2034.22	1766.48	2562	1819
CD3D		NM_000732.4	Endogenous	2028.37	2123.18	1569.63	2272.87	2358.2	1814.33
TAGAP		NM_054114.3	Endogenous	1595.16	2623.9	1608.51	2255.35	1859.04	1997.61
NFIL3		NM_005384.2	Endogenous	2089.24	2085.1	3158.77	1131.31	1449.25	1885.54
C14orf166		NM_016039.2	Endogenous	1914.74	2221.91	1824.28	1903.15	1860.13	2032.63
MALT1		NM_006785.2	Endogenous	2110.55	1918.66	2302.48	1564.1	1452.52	2068.82
TBX21		NM_013351.1	Endogenous	1777.78	2664.8	1477.3	1878.62	2275.37	1329.87
IL6		NM_000600.1	Endogenous	39.88	3772.02	317.76	54.58	7021.72	36.42
CSF1		NM_000757.4	Endogenous	2204.9	2370.01	1241.11	1621.05	2656.82	902.61
CCL3		NM_002983.2	Endogenous	2045.62	465.88	2293.73	1148.83	2109.71	2333.81
STAT4		NM_003151.2	Endogenous	1065.57	3130.26	1627.95	1303.02	1926.61	1306.52
ARHGDIB		NM_001175.4	Endogenous	1883.29	1606.95	1264.44	2016.17	1710.82	1713.94
PSMD7		NM_002811.3	Endogenous	1620.53	2175.37	1537.56	1518.55	1783.84	1492.14
IFNAR2		NM_000874.3	Endogenous	1561.68	2286.8	1577.41	1449.33	1883.02	1270.33
TNFSF8		NM_001244.3	Endogenous	1540.38	2901.76	1141	1215.41	2019.25	946.97
PSMB7		NM_002799.2	Endogenous	1589.08	1692.99	1465.63	1607.03	1631.26	1632.22
CD99		NM_002414.3	Endogenous	1268.48	1676.06	1522.01	1495.77	1782.75	1862.19
IL7R		NM_002185.2	Endogenous	1479.51	960.95	2435.64	1514.16	895.6	2110.85
PTPN22		NM_015967.4	Endogenous	1476.46	1987.78	1861.22	1319.67	1353.34	1359.05
CD48		NM_001778.2	Endogenous	1199.49	2008.93	2018.67	1247.83	830.21	1987.1
CCL4		NM_002984.2	Endogenous	1318.19	279.7	2788.45	893.89	1441.62	2505.42
MIF		NM_002415.1	Endogenous	1622.55	1563.23	1336.36	1512.41	1542.98	1511.98
CXCR3		NM_001504.1	Endogenous	1424.72	632.32	1453.97	2064.36	1575.68	1840.01
AHR		NM_001621.3	Endogenous	1538.35	2969.46	1693.07	757.21	764.82	851.25
STAT1		NM_007315.2	Endogenous	1597.19	805.8	2506.59	1209.28	595.89	1821.34
CD53		NM_001040033.1	Endogenous	1495.74	1663.37	1287.77	1399.4	1351.16	1127.91
NFKB2		NM_002502.2	Endogenous	1338.48	1828.39	1479.24	1188.26	1347.89	997.17
CD2		NM_001767.3	Endogenous	1049.34	1560.4	1203.21	1401.15	1425.27	1348.55
PSMB8		NM_004159.4	Endogenous	1314.14	870.68	1429.67	1392.39	1077.61	1836.51
CCL20		NM_004591.1	Endogenous	982.38	859.4	1266.38	1644.7	1801.28	1207.3
NFKB1		NM_003998.2	Endogenous	987.46	2298.08	1207.1	1053.34	1197.49	985.49
IFI16		NM_005531.1	Endogenous	1311.09	1305.11	1514.23	1086.63	1113.57	1231.81
ILF3		NM_001137673.1	Endogenous	966.15	1676.06	1165.3	1049.83	1392.58	1237.65
IL1RL1		NM_016232.4	Endogenous	196.12	1305.11	729.87	240.31	4392.97	620.1
IL6ST		NM_002184.2	Endogenous	1064.56	987.75	2644.61	657.34	728.85	1332.21
CEBPB		NM_005194.2	Endogenous	1046.3	814.27	2153.77	453.21	1487.4	983.16
PRF1		NM_005041.3	Endogenous	883.97	440.49	918.43	1543.08	940.29	2120.18
NFKBIZ		NM_001005474.1	Endogenous	1291.82	1336.14	1617.26	575.86	1316.29	660.96
ETS1		NM_005238.3	Endogenous	1069.63	1385.51	1192.52	787	1502.66	839.57
GBP1		NM_002053.1	Endogenous	893.1	293.8	2809.84	567.98	142.51	2039.64
JAK2		NM_004972.2	Endogenous	1233.99	1716.97	1291.66	684.5	752.83	833.73
CD3E		NM_000733.2	Endogenous	1036.15	1149.96	1114.76	946.45	1198.58	1042.7
STAT3		NM_139276.2	Endogenous	954.99	1346.01	1354.83	721.29	998.05	1031.02
MAP4K4		NM_004834.3	Endogenous	833.25	1709.91	1225.56	696.76	1079.79	811.55
IL18R1		NM_003855.2	Endogenous	849.48	1495.52	1471.47	534.68	1092.87	895.61
CCL22		NM_002990.3	Endogenous	604.98	724	203.07	1398.52	2956.53	154.32
PSMB9		NM_002800.4	Endogenous	946.87	571.67	1184.74	1070.86	760.46	1490.97
CTSC		NM_001814.4	Endogenous	1024.99	1293.83	1262.5	581.12	807.32	869.92
LTA		NM_000595.2	Endogenous	1091.95	1312.16	350.81	1557.09	1120.11	266.39
CD74		NM_001025159.1	Endogenous	1266.45	769.13	645.31	1261.85	954.45	788.21
GPI		NM_000175.2	Endogenous	1151.81	584.36	1060.33	900.89	836.75	1110.4
ICAM1		NM_000201.2	Endogenous	1114.27	444.72	887.33	1080.5	1573.5	476.52
EGR2		NM_000399.3	Endogenous	1139.64	894.66	1093.38	807.15	826.94	801.05
CCL5		NM_002985.2	Endogenous	1481.53	341.76	1004.93	960.47	1096.14	673.8
IL4R		NM_000418.2	Endogenous	764.26	1282.54	787.21	824.67	1125.56	659.8
TGFB1		NM_000660.3	Endogenous	986.44	1516.68	783.33	810.66	708.15	638.78
LCP2		NM_005565.3	Endogenous	617.15	1298.06	845.53	956.09	843.29	836.07
CD164		NM_006016.4	Endogenous	1097.03	702.84	1253.75	686.25	638.39	874.59
HLA-C		NM_002117.4	Endogenous	899.19	822.73	1072	708.15	709.24	949.31
LAG3		NM_002286.5	Endogenous	694.25	299.44	1484.1	678.36	588.26	1331.04
BCL10		NM_003921.2	Endogenous	995.57	766.31	957.31	675.74	586.08	844.24
TRAF3		NM_145725.1	Endogenous	713.53	918.64	979.66	639.82	772.45	754.35
ICOS		NM_012092.2	Endogenous	562.37	1647.85	1023.4	450.58	467.29	604.93
TCF7		NM_003202.2	Endogenous	713.53	972.24	606.43	900.89	879.25	578.08
TNFRSF9		NM_001561.4	Endogenous	553.23	1784.67	310.96	740.57	1004.59	255.88
MAPK1		NM_138957.2	Endogenous	754.11	1010.32	758.06	576.74	895.6	579.25
STAT5B		NM_012448.3	Endogenous	597.87	1237.41	745.42	613.53	758.28	615.44
CD59		NM_000611.4	Endogenous	748.03	595.64	638.51	914.04	988.24	683.14
CTSS		NM_004079.3	Endogenous	726.72	621.03	1135.17	615.29	554.47	860.58
BATF		NM_006399.3	Endogenous	411.2	1182.4	714.32	649.45	749.56	757.86
LAMP3		NM_014398.3	Endogenous	627.3	501.14	1401.49	508.4	555.56	855.92
SELL		NR_029467.1	Endogenous	615.12	628.08	1155.58	341.94	465.11	1168.77
ICAM3		NM_002162.3	Endogenous	605.99	735.28	689.05	657.34	817.13	700.65
GPR183		NM_004951.3	Endogenous	711.5	632.32	749.31	801.02	538.13	724
BAX		NM_138761.3	Endogenous	807.88	385.48	557.84	879.87	731.03	789.37
TNFRSF4		NM_003327.2	Endogenous	655.7	804.39	189.47	1007.78	1068.89	413.48
TGFBR2		NM_001024847.1	Endogenous	619.18	839.65	716.26	562.72	699.43	653.96
GFI1		NM_005263.2	Endogenous	400.04	746.56	501.46	730.05	884.7	824.4
PSMC2		NM_002803.3	Endogenous	647.59	601.28	638.51	707.28	711.42	740.34
CD45R0		NM_080921.3	Endogenous	839.33	585.77	923.29	510.15	402.98	722.83
CD83		NM_004233.3	Endogenous	538.02	874.92	665.72	596.89	622.05	414.65
SOCS3		NM_003955.3	Endogenous	478.16	976.47	1034.09	317.41	424.78	459.01
IL3		NM_000588.3	Endogenous	228.58	214.82	769.72	447.07	478.18	1499.14
POU2F2		NM_002698.2	Endogenous	596.86	811.45	470.36	631.93	719.04	381.96
PSMB5		NM_001130725.1	Endogenous	499.46	663.35	452.86	571.48	750.65	593.26
RARRES3		NM_004585.3	Endogenous	598.89	526.53	632.68	571.48	636.21	512.71
FKBP5		NM_001145775.1	Endogenous	394.97	743.74	710.43	391.88	453.12	580.41
SOCS1		NM_003745.1	Endogenous	657.73	461.65	479.11	620.54	515.24	446.17
CD6		NM_006725.3	Endogenous	417.29	714.12	559.78	437.44	489.08	524.38
TAPBP		NM_003190.4	Endogenous	515.7	567.43	559.78	496.14	495.62	506.87
TRAF4		NM_004295.2	Endogenous	427.43	721.17	535.48	396.26	540.31	474.18
CD28		NM_001243078.1	Endogenous	435.55	787.47	469.39	327.92	734.3	295.57
TNFSF10		NM_003810.2	Endogenous	401.05	182.38	751.25	419.92	355.03	928.29
CD45RB		ENST00000367367.1	Endogenous	458.88	814.27	512.15	352.46	518.51	365.62
DPP4		NM_001935.3	Endogenous	337.14	296.62	506.32	479.49	611.15	785.87
CD274		NM_014143.3	Endogenous	539.03	771.95	593.8	345.45	410.61	322.42
CD96		NM_005816.4	Endogenous	436.56	694.38	508.27	452.33	473.83	411.14
STAT6		NM_003153.3	Endogenous	413.23	718.35	452.86	442.69	429.14	409.98
CDKN1A		NM_000389.2	Endogenous	663.82	306.5	464.53	577.61	406.25	440.33
CD247		NM_198053.1	Endogenous	488.3	590	511.18	398.89	437.86	409.98
CD7		NM_006137.6	Endogenous	578.6	479.98	494.66	356.84	474.92	401.81
CD82		NM_002231.3	Endogenous	353.37	738.1	379	484.75	480.36	345.77
IL18RAP		NM_003853.2	Endogenous	241.77	443.31	834.84	150.08	486.9	617.77
CHUK		NM_001278.3	Endogenous	500.48	561.79	400.38	376.11	482.54	407.64
GBP5		NM_052942.3	Endogenous	421.34	382.66	509.24	535.56	292.91	569.91
BTLA		NM_181780.2	Endogenous	355.4	938.39	444.12	377.86	291.82	197.51
CD46		NM_172350.1	Endogenous	470.04	447.54	505.35	347.2	384.46	437.99
NFATC1		NM_172389.1	Endogenous	434.53	550.51	490.77	386.62	331.05	393.63
IL21R		NM_021798.2	Endogenous	325.98	691.56	380.94	405.02	472.74	293.24
CRADD		NM_003805.3	Endogenous	301.63	1046.99	150.59	168.47	869.45	21.24
CD27		NM_001242.4	Endogenous	476.13	498.32	410.1	377.86	422.6	339.93
sCTLA4		NM_001037631.1	Endogenous	161.62	973.65	430.51	115.91	624.23	199.85
ITGB1		NM_033666.2	Endogenous	472.07	499.73	367.33	384.87	426.96	327.09
TAP1		NM_000593.5	Endogenous	366.56	306.5	608.38	362.09	261.3	532.55
NOTCH2		NM_024408.3	Endogenous	363.52	457.42	505.35	292.88	300.54	440.33
NT5E		NM_002526.2	Endogenous	537	671.81	539.37	166.72	259.12	173
PRDM1		NM_001198.3	Endogenous	435.55	251.49	864.97	154.46	255.85	383.13
PTGER4		NM_000958.2	Endogenous	333.08	656.29	535.48	245.57	296.18	244.21
RELB		NM_006509.2	Endogenous	339.17	472.93	472.3	329.68	319.06	357.44
CD58		NM_001779.2	Endogenous	339.17	275.47	415.93	412.91	250.4	565.24
IFNGR1		NM_000416.1	Endogenous	282.35	581.54	401.35	228.05	441.13	304.91
LITAF		NM_004862.3	Endogenous	331.05	322.01	289.58	516.29	374.65	393.63
IFIT2		NM_001547.4	Endogenous	700.34	70.95	903.85	139.56	34.61	250.05
BST2		NM_004335.2	Endogenous	341.2	116.08	429.54	365.6	179.56	628.28
RAF1		NM_002880.2	Endogenous	301.63	358.68	355.67	291.13	391	339.93
IFI35		NM_005533.3	Endogenous	340.18	100.57	622.96	229.8	125.07	596.76
RUNX1		NM_001754.4	Endogenous	298.59	595.64	294.44	233.31	413.88	149.65
TRAF5		NM_004619.3	Endogenous	252.93	295.21	386.77	296.39	369.2	376.12
CD4		NM_000616.4	Endogenous	348.3	269.82	305.13	363.84	356.12	327.09
XCL1		NM_002995.1	Endogenous	321.92	309.32	378.02	215.78	530.5	213.86
STAT2		NM_005419.2	Endogenous	302.64	144.29	650.17	256.96	181.74	430.99
BATF3		NM_018664.2	Endogenous	174.81	353.04	523.82	188.62	205.72	499.86
CD5		NM_014207.2	Endogenous	384.82	265.59	373.17	301.64	305.99	304.91
ITGB2		NM_000211.2	Endogenous	286.41	204.94	407.18	292	351.76	342.27
ZAP70		NM_001079.3	Endogenous	236.7	433.44	315.82	292	328.87	274.56
CCR7		NM_001838.2	Endogenous	267.14	464.47	242.92	249.95	453.12	184.67
BCAP31		NM_005745.7	Endogenous	301.63	245.85	263.34	309.53	348.49	364.45
NFATC2		NM_012340.3	Endogenous	269.16	461.65	285.69	220.16	365.93	217.36
ARG2		NM_001172.3	Endogenous	505.55	176.73	371.22	303.39	241.68	216.19
TNFRSF1B		NM_001066.2	Endogenous	266.12	436.26	239.04	236.81	357.21	272.23
PTGS2		NM_000963.1	Endogenous	470.04	293.8	638.51	152.7	74.94	169.5
IFIH1		NM_022168.2	Endogenous	356.41	61.08	621.01	186.87	95.64	473.02
IL2RB		NM_000878.2	Endogenous	259.02	409.46	335.26	179.86	324.51	265.22
PSMB10		NM_002801.2	Endogenous	264.09	193.66	309.02	355.08	240.59	404.14
PTPN6		NM_002831.5	Endogenous	237.71	341.76	257.5	261.34	305.99	322.42
NFATC3		NM_004555.2	Endogenous	259.02	269.82	368.31	222.79	275.47	328.26
MYD88		NM_002468.3	Endogenous	317.86	188.02	424.68	198.26	150.14	351.61
CXCR4		NM_003467.2	Endogenous	404.1	279.7	175.86	324.42	259.12	176.5
IRF7		NM_001572.3	Endogenous	315.83	101.98	540.34	163.22	94.55	381.96
BCL2L11		NM_138621.4	Endogenous	183.94	395.36	261.39	221.92	334.32	177.67
IRF1		NM_002198.1	Endogenous	293.51	357.27	203.07	260.46	292.91	143.81
IRAK2		NM_001570.3	Endogenous	341.2	152.76	300.27	219.29	388.82	146.15
TOLLIP		NM_019009.2	Endogenous	248.87	303.68	224.46	260.46	297.27	209.19
IL10		NM_000572.2	Endogenous	32.78	134.42	663.78	37.06	70.58	583.92
PDCD1		NM_005018.1	Endogenous	264.09	145.7	310.96	327.92	134.88	336.43
PRKCD		NM_006254.3	Endogenous	280.32	241.62	247.78	269.23	241.68	232.54
XBP1		NM_005080.2	Endogenous	232.64	252.9	344.01	206.15	235.15	205.69
LCK		NM_005356.2	Endogenous	244.82	193.66	287.63	228.93	211.17	278.06
CASP3		NM_032991.2	Endogenous	247.86	179.55	290.55	181.62	170.84	349.27
ATG5		NM_004849.2	Endogenous	260.03	251.49	241.95	171.98	213.35	229.03
BCL2		NM_000657.2	Endogenous	183.94	372.79	211.82	163.22	243.86	178.84
IL6R		NM_000565.2	Endogenous	230.61	217.64	213.77	190.38	338.68	137.98
IGF2R		NM_000876.1	Endogenous	170.75	128.78	300.27	193.01	256.94	272.23
TP53		NM_000546.2	Endogenous	221.48	196.48	231.26	240.31	167.57	254.72
PTPN2		NM_002828.2	Endogenous	184.96	261.36	218.63	214.03	206.81	219.69
EGR1		NM_001964.2	Endogenous	323.95	22.99	535.48	107.15	84.74	230.2
IL1RN		NM_000577.3	Endogenous	130.17	250.08	221.54	110.65	501.07	87.78
SKI		NM_003036.2	Endogenous	232.64	224.69	252.64	162.34	168.66	245.38
LEF1		NM_016269.3	Endogenous	185.97	399.59	201.13	150.08	177.38	168.33
IL1RAP		NM_002182.2	Endogenous	218.44	282.52	287.63	97.51	210.08	173
SLC2A1		NM_006516.2	Endogenous	288.44	176.73	265.28	143.94	182.83	203.35
JAK1		NM_002227.1	Endogenous	181.91	265.59	285.69	134.31	158.86	230.2
IRAK1		NM_001569.3	Endogenous	172.78	233.15	231.26	190.38	222.07	194.01
IL10RA		NM_001558.2	Endogenous	193.07	180.96	270.14	140.44	305.99	137.98
IL13		NM_002188.2	Endogenous	130.17	353.04	131.15	50.2	442.22	62.1
TMEM173		NM_198282.1	Endogenous	336.12	80.82	123.37	243.82	147.96	222.03
JAK3		NM_000215.2	Endogenous	158.58	251.49	174.89	153.58	222.07	182.34
ABCB1		NM_000927.3	Endogenous	264.09	286.75	158.36	129.05	204.63	70.27
CASP8		NM_001228.4	Endogenous	201.19	217.64	204.05	148.32	161.03	170.66
HLA-DPB1		NM_002121.4	Endogenous	300.61	228.92	242.92	108.02	92.37	77.27
ITGA6		NM_000210.1	Endogenous	280.32	269.82	152.53	135.18	97.82	81.94
ATG16L1		NM_198890.2	Endogenous	145.39	202.12	164.2	156.21	173.02	135.64
SLAMF7		NM_021181.3	Endogenous	76.4	54.02	113.66	250.83	105.45	364.45
SH2D1A		NM_001114937.2	Endogenous	129.16	156.99	167.11	157.09	135.97	216.19
CCND3		NM_001760.2	Endogenous	130.17	183.79	241.95	84.37	102.18	208.02
TAP2		NM_000544.3	Endogenous	148.43	110.44	209.88	138.69	140.33	201.02
RELA		NM_021975.2	Endogenous	196.12	149.93	147.67	134.31	170.84	148.48
HAVCR2		NM_032782.3	Endogenous	182.93	54.02	228.35	143.07	90.19	247.71
ADA		NM_000022.2	Endogenous	131.19	97.75	163.22	180.74	140.33	231.37
MAP4K1		NM_007181.3	Endogenous	167.71	120.31	163.22	159.71	137.06	167.16
PML		NM_002675.3	Endogenous	236.7	59.66	249.73	95.76	55.32	185.84
TICAM1		NM_014261.1	Endogenous	142.35	212	138.93	133.43	139.24	115.8
CXCL10		NM_001565.1	Endogenous	103.79	8.89	554.92	28.3	1.09	177.67
ZEB1		NM_001128128.1	Endogenous	165.68	180.96	192.38	108.9	103.27	122.8
CD45RA		NM_002838.4	Endogenous	121.04	289.57	113.66	92.25	202.45	50.42
ITGAL		NM_002209.2	Endogenous	183.94	79.41	220.57	122.04	68.4	165.99
NLRP3		NM_001079821.2	Endogenous	164.67	109.03	222.51	77.36	137.06	93.62
IKBKB		NM_001556.1	Endogenous	108.87	152.76	154.48	95.76	151.23	137.98
TBK1		NM_013254.2	Endogenous	145.39	58.25	142.81	108.02	188.28	147.32
IL1R1		NM_000877.2	Endogenous	203.22	190.84	114.63	116.78	115.26	43.42
CASP2		NM_032982.2	Endogenous	124.09	130.19	181.69	98.39	71.67	153.15
TRAF2		NM_021138.3	Endogenous	103.79	166.86	152.53	77.36	142.51	114.63
IKBKG		NM_003639.2	Endogenous	122.06	90.69	121.43	136.06	134.88	135.64
CD3EAP		NM_012099.1	Endogenous	75.39	214.82	96.16	115.91	137.06	72.6
ITGA4		NM_000885.4	Endogenous	127.13	100.57	145.73	98.39	54.23	162.49
SIGIRR		NM_021805.2	Endogenous	138.29	127.37	143.79	98.39	78.21	95.95
ICAM2		NM_000873.3	Endogenous	60.17	176.73	98.1	81.74	197	58.6
HLA-DPA1		NM_033554.2	Endogenous	213.36	75.18	152.53	70.35	56.41	66.77
IL22		NM_020525.4	Endogenous	89.59	70.95	222.51	54.58	32.43	155.49
ITGAE		NM_002208.4	Endogenous	137.27	79.41	90.33	78.24	146.87	84.28
ATG7		NM_001136031.2	Endogenous	137.27	130.19	136.01	63.34	89.1	57.43
PDCD2		NM_144781.2	Endogenous	101.77	128.78	72.83	89.63	95.64	108.79
UBE2L3		NM_198157.1	Endogenous	100.75	110.44	91.3	104.52	114.17	74.94
PLAUR		NM_001005376.1	Endogenous	151.48	56.84	111.71	105.4	71.67	97.12
S1PR1		NM_001400.3	Endogenous	171.77	140.06	98.1	72.1	55.32	42.25
APP		NM_000484.3	Endogenous	88.58	127.37	107.82	78.24	74.94	88.95
IKZF3		NM_183232.2	Endogenous	98.72	87.87	98.1	90.5	55.32	133.31
ITGAM		NM_000632.3	Endogenous	66.26	76.59	48.53	72.1	270.02	28.24
SLAMF6		NM_001184714.1	Endogenous	53.07	116.08	88.38	87.87	106.54	104.12
MAPK14		NM_001315.1	Endogenous	95.68	94.93	105.88	66.85	84.74	99.45
TRAF6		NM_145803.1	Endogenous	104.81	118.9	97.13	58.09	69.49	79.61
TNFSF12		NM_003809.2	Endogenous	88.58	61.08	88.38	80.86	88.01	115.8
LY96		NM_015364.2	Endogenous	129.16	104.8	107.82	61.59	49.87	69.1
MAP4K2		NM_004579.2	Endogenous	84.52	52.61	81.58	101.89	69.49	113.46
TYK2		NM_003331.3	Endogenous	91.62	55.43	99.08	53.71	80.38	104.12
IKBKAP		NM_003640.3	Endogenous	69.3	68.13	93.24	61.59	79.3	101.79
PECAM1		NM_000442.3	Endogenous	105.82	42.74	61.17	87.87	98.91	73.77
TNFSF13B		NM_006573.4	Endogenous	71.33	28.63	185.58	32.68	9.54	141.48
IKZF1		NM_006060.3	Endogenous	44.95	158.4	57.28	71.23	86.92	45.76
SMAD3		NM_005902.3	Endogenous	98.72	78	72.83	78.24	77.12	38.75
CD79A		NM_001783.3	Endogenous	44.95	171.09	36.87	20.41	149.05	15.4
ICOSLG		NM_015259.4	Endogenous	75.39	58.25	55.34	100.14	91.28	55.09
TNFRSF14		NM_003820.2	Endogenous	65.24	107.62	95.19	39.69	68.4	56.26
TIGIT		NM_173799.2	Endogenous	66.26	68.13	67.97	51.95	80.38	92.45
BCL6		NM_001706.2	Endogenous	84.52	42.74	68.95	90.5	70.58	60.93
CASP1		NM_001223.3	Endogenous	69.3	10.3	96.16	58.96	40.06	141.48
LGALS3		NM_001177388.1	Endogenous	74.37	44.15	130.18	52.83	33.52	71.44
IRAK4		NM_016123.1	Endogenous	68.29	69.54	93.24	33.55	55.32	69.1
FCGRT		NM_004107.4	Endogenous	94.66	73.77	73.81	42.32	53.14	43.42
NOTCH1		NM_017617.3	Endogenous	41.91	72.36	91.3	47.57	56.41	71.44
ABL1		NM_005157.3	Endogenous	73.36	66.72	71.86	32.68	81.47	45.76
IL1R2		NM_173343.1	Endogenous	51.04	55.43	59.23	31.8	103.27	49.26
PTK2		NM_005607.3	Endogenous	78.43	104.8	54.37	32.68	48.78	23.57
CX3CR1		NM_001337.3	Endogenous	53.07	17.35	90.33	55.46	33.52	69.1
ITGA5		NM_002205.2	Endogenous	66.26	15.94	62.14	56.33	48.78	65.6
CXCL1		NM_001511.1	Endogenous	61.18	70.95	43.68	38.81	34.61	59.76
NCF4		NM_000631.4	Endogenous	59.16	27.22	25.21	59.84	95.64	39.92
ITGAX		NM_000887.3	Endogenous	49.01	17.35	39.79	58.09	95.64	37.58
ATG12		NM_004707.2	Endogenous	57.13	58.25	68.95	40.56	31.34	41.09
TNFSF15		NM_001204344.1	Endogenous	102.78	56.84	52.42	26.55	14.99	42.25
LAIR1		NM_002287.3	Endogenous	57.13	45.56	47.56	60.71	40.06	36.42
CD160		NM_007053.2	Endogenous	56.11	97.75	19.38	30.05	53.14	25.91
TNFRSF8		NM_152942.2	Endogenous	43.94	48.38	52.42	23.92	76.03	31.75
HLA-DRA		NM_019111.3	Endogenous	66.26	37.1	22.29	86.12	29.16	30.58
HLA-DMA		NM_006120.3	Endogenous	89.59	21.58	40.76	58.96	35.7	24.74
SRC		NM_005417.3	Endogenous	53.07	21.58	65.06	43.19	34.61	44.59
IKBKE		NM_014002.2	Endogenous	54.08	13.12	56.31	40.56	34.61	63.27
GZMA		NM_006144.2	Endogenous	8.43	14.53	81.58	27.42	31.34	97.12
CCRL1		NM_016557.2	Endogenous	61.18	76.59	26.18	27.42	53.14	15.4
IKZF2		NM_016260.2	Endogenous	32.78	125.96	41.73	18.66	17.17	18.91
CFB		NM_001710.5	Endogenous	54.08	55.43	54.37	14.28	28.07	48.09
CCRL2		NM_003965.4	Endogenous	71.33	38.51	62.14	34.43	13.9	29.41
SPP1		NM_000582.2	Endogenous	58.14	39.92	63.11	32.68	33.52	21.24
CD70		NM_001252.2	Endogenous	46.98	10.3	19.38	106.27	28.07	31.75
CEACAM1		NM_001712.3	Endogenous	30.75	13.12	59.23	25.67	37.88	60.93
IFNB1		NM_002176.2	Endogenous	105.82	21.58	19.38	44.07	7.36	25.91
CD9		NM_001769.2	Endogenous	114.95	27.22	32.98	26.55	6.27	9.57
CISH		NM_145071.2	Endogenous	30.75	85.05	9.66	15.16	48.78	25.91
RORC		NM_001001523.1	Endogenous	35.82	55.43	21.32	43.19	6.27	46.92
NOD1		NM_006092.1	Endogenous	43.94	28.63	47.56	26.55	24.8	36.42
HRAS		NM_005343.2	Endogenous	16.54	25.81	30.07	33.55	55.32	37.58
PLAU		NM_002658.2	Endogenous	37.85	72.36	13.54	35.31	34.61	1.17
TNFRSF13C		NM_052945.3	Endogenous	9.44	94.93	17.43	13.4	31.34	20.07
CD24		NM_013230.2	Endogenous	25.68	35.69	46.59	20.41	20.44	36.42
IDO1		NM_002164.3	Endogenous	36.84	25.81	38.82	30.93	23.71	28.24
MUC1		NM_001018017.1	Endogenous	53.07	1.41	41.73	40.56	1	42.25
HLA-DOB		NM_002120.3	Endogenous	45.97	32.87	34.93	22.17	21.53	22.41
IL4		NM_000589.2	Endogenous	33.79	21.58	52.42	21.29	11.72	31.75
C6		NM_000065.2	Endogenous	40.89	35.69	32.01	11.65	17.17	25.91
CD55		NM_000574.3	Endogenous	36.84	27.22	32.98	25.67	25.89	13.07
HLA-DRB3		NM_022555.3	Endogenous	38.86	25.81	15.49	31.8	21.53	25.91
IL20		NM_018724.3	Endogenous	28.72	22.99	38.82	18.66	33.52	7.23
TNFSF4		NM_003326.2	Endogenous	25.68	24.4	10.63	27.42	47.69	9.57
LTB4R2		NM_019839.4	Endogenous	24.66	27.22	25.21	22.17	25.89	20.07
IFNAR1		NM_000629.2	Endogenous	24.66	14.53	38.82	21.29	13.9	31.75
IL12RB1		NM_005535.1	Endogenous	27.7	14.53	28.12	15.16	16.08	42.25
CFP		NM_002621.2	Endogenous	32.78	24.4	20.35	26.55	20.44	18.91
CCL24		NM_002991.2	Endogenous	21.62	28.63	19.38	24.79	19.35	28.24
BCL3		NM_005178.2	Endogenous	5.38	27.22	28.12	20.41	32.43	22.41
CD80		NM_005191.3	Endogenous	37.85	21.58	29.1	9.9	17.17	20.07
GNLY		NM_006433.2	Endogenous	6.4	1.41	88.38	1	1.91	36.42
MBP		NM_002385.2	Endogenous	25.68	13.12	19.38	23.04	32.43	16.57
ATG10		NM_001131028.1	Endogenous	29.73	11.71	26.18	17.79	20.44	23.57
TNFRSF11A		NM_003839.2	Endogenous	23.65	34.28	9.66	7.27	53.14	1.39
IL16		NM_004513.4	Endogenous	30.75	31.46	7.71	32.68	21.53	4.9
CD14		NM_000591.2	Endogenous	26.69	8.89	21.32	21.29	25.89	24.74
IL17F		NM_052872.3	Endogenous	30.75	3.25	39.79	31.8	6.27	16.57
CXCL11		NM_005409.4	Endogenous	17.56	13.12	56.31	11.65	11.72	11.9
NOD2		NM_022162.1	Endogenous	36.84	18.76	24.24	9.02	11.72	21.24
IL1RL2		NM_003854.2	Endogenous	22.63	6.07	30.07	24.79	18.26	15.4
PYCARD		NM_013258.3	Endogenous	16.54	4.66	20.35	23.04	32.43	20.07
SMAD5		NM_005903.5	Endogenous	31.76	20.17	17.43	14.28	8.45	24.74
CD79B		NM_021602.2	Endogenous	20.6	10.3	18.4	27.42	16.08	23.57
HLA-DQB1		NM_002123.3	Endogenous	62.2	15.94	32.98	1	1.09	1.17
CXCL2		NM_002089.3	Endogenous	27.7	4.66	43.68	18.66	3	15.4
CEACAM8		NM_001816.3	Endogenous	26.69	13.12	18.4	26.55	14.99	10.73
SELPLG		NM_003006.3	Endogenous	13.5	18.76	7.71	19.54	30.25	20.07
CUL9		NM_015089.2	Endogenous	11.47	14.53	22.29	15.16	30.25	13.07
HLA-DMB		NM_002118.3	Endogenous	28.72	7.48	31.04	11.65	5.18	13.07
TGFBR1		NM_004612.2	Endogenous	31.76	25.81	15.49	8.15	12.81	1
FOXP3		NM_014009.3	Endogenous	16.54	4.66	17.43	11.65	12.81	31.75
TLR3		NM_003265.2	Endogenous	23.65	17.35	17.43	13.4	5.18	17.74
GATA3		NM_001002295.1	Endogenous	9.44	25.81	17.43	10.78	20.44	9.57
IL29		NM_172140.1	Endogenous	43.94	1.41	13.54	16.03	1.09	16.57
IL5		NM_000879.2	Endogenous	26.69	22.99	16.46	14.28	1	9.57
TLR5		NM_003268.3	Endogenous	20.6	11.71	19.38	14.28	13.9	9.57
LTB4R		NM_181657.3	Endogenous	12.49	18.76	25.21	3.77	17.17	11.9
IL17A		NM_002190.2	Endogenous	25.68	7.48	20.35	12.53	1.09	21.24
CD8B		NM_004931.3	Endogenous	23.65	14.53	5.77	11.65	11.72	18.91
TNFRSF17		NM_001192.2	Endogenous	26.69	1.84	16.46	16.91	4.09	17.74
IL28A		NM_172138.1	Endogenous	34.81	17.35	11.6	2.89	10.63	4.9
FAS		NM_000043.3	Endogenous	21.62	13.12	17.43	17.79	1.09	9.57
CLEC6A		NM_001007033.1	Endogenous	11.47	25.81	15.49	13.4	11.72	2.56
CXCL9		NM_002416.1	Endogenous	18.57	1.41	35.9	6.4	1.09	15.4
C1R		NM_001733.4	Endogenous	12.49	13.12	17.43	12.53	3	16.57
CD40		NM_001250.4	Endogenous	29.73	10.3	2.85	16.03	9.54	6.06
ENTPD1		NM_001098175.1	Endogenous	27.7	4.66	15.49	5.52	11.72	8.4
MAPK11		NM_002751.5	Endogenous	12.49	11.71	12.57	9.9	4.09	18.91
TIRAP		NM_148910.2	Endogenous	12.49	1.41	16.46	10.78	16.08	10.73
KIR3DL2		NM_006737.2	Endogenous	9.44	18.76	12.57	6.4	9.54	9.57
TNFSF11		NM_003701.2	Endogenous	16.54	18.76	1	14.28	13.9	1.39
IL26		NM_018402.1	Endogenous	11.47	18.76	13.54	10.78	1.09	9.57
TLR2		NM_003264.3	Endogenous	9.44	1.41	17.43	3.77	8.45	22.41
CSF2RB		NM_000395.2	Endogenous	12.49	7.48	9.66	14.28	10.63	7.23
ATM		NM_000051.3	Endogenous	15.53	11.71	11.6	5.52	1.91	15.4
PDGFRB		NM_002609.3	Endogenous	15.53	8.89	9.66	4.64	13.9	8.4
HLA-DRB1		NM_002124.2	Endogenous	5.38	1.41	11.6	22.17	7.36	13.07
KIR_Activating_Subgroup_1		NM_001083539.1	Endogenous	9.44	15.94	17.43	5.52	6.27	6.06
DEFB103A		NM_001081551.2	Endogenous	14.52	18.76	15.49	2.02	4.09	4.9
IRGM		NM_001145805.1	Endogenous	10.46	8.89	17.43	1	14.99	6.06
CD276		NM_001024736.1	Endogenous	20.6	14.53	9.66	6.4	5.18	1.17
C8A		NM_000562.2	Endogenous	14.52	18.76	4.8	4.64	4.09	9.57
CLEC5A		NM_013252.2	Endogenous	14.52	4.66	13.54	13.4	5.18	4.9
FCER1G		NM_004106.1	Endogenous	16.54	1.41	7.71	14.28	4.09	11.9
CD86		NM_175862.3	Endogenous	18.57	3.25	10.63	8.15	3	11.9
ARG1		NM_000045.2	Endogenous	14.52	11.71	16.46	5.52	1.09	6.06
CCR6		NM_031409.2	Endogenous	16.54	13.12	2.85	1	8.45	11.9
LILRA5		NM_181879.2	Endogenous	23.65	6.07	4.8	1	3	11.9
CCR1		NM_001295.2	Endogenous	12.49	1.41	14.52	10.78	6.27	4.9
CCL15		NM_032965.3	Endogenous	12.49	13.12	9.66	1	4.09	8.4
TLR1		NM_003263.3	Endogenous	9.44	13.12	21.32	1	1.09	2.56
CFD		NM_001928.2	Endogenous	7.41	1.41	2.85	14.28	10.63	11.9
LTBR		NM_002342.1	Endogenous	17.56	1.41	1	13.4	6.27	8.4
KCNJ2		NM_000891.2	Endogenous	16.54	15.94	7.71	1	5.18	1.39
CD163		NM_004244.4	Endogenous	15.53	10.3	10.63	4.64	1.09	4.9
FADD		NM_003824.2	Endogenous	7.41	11.71	6.74	3.77	8.45	7.23
EOMES		NM_005442.2	Endogenous	1.33	7.48	1.88	8.15	22.62	3.73
PTAFR		NM_000952.3	Endogenous	4.37	6.07	1	6.4	12.81	14.24
CCR8		NM_005201.2	Endogenous	12.49	13.12	1	4.64	11.72	1.17
DEFB4A		NM_004942.2	Endogenous	20.6	10.3	9.66	1	1.09	1.17
IL1A		NM_000575.3	Endogenous	14.52	1.41	24.24	1	1.09	1.17
NCAM1		NM_000615.5	Endogenous	15.53	10.3	1	5.52	9.54	1.39
TLR4		NM_138554.2	Endogenous	7.41	8.89	5.77	5.52	3	11.9
C3		NM_000064.2	Endogenous	11.47	4.66	9.66	6.4	6.27	3.73
CR1		NM_000651.4	Endogenous	17.56	10.3	10.63	1	1.09	1.17
KLRC2		NM_002260.3	Endogenous	9.44	1.41	15.49	1	8.45	4.9
NOS2		NM_000625.4	Endogenous	12.49	1.41	9.66	1.14	5.18	10.73
XCR1		NM_005283.2	Endogenous	16.54	13.12	2.85	1	1	6.06
CD34		NM_001025109.1	Endogenous	7.41	1.41	11.6	5.52	7.36	7.23
IL28A/B		NM_172139.2	Endogenous	9.44	1.41	11.6	8.15	1.91	7.23
RAG2		NM_000536.3	Endogenous	19.59	4.66	7.71	3.77	1.09	1
CD36		NM_001001548.2	Endogenous	9.44	8.89	7.71	1	1.09	8.4
BID		NM_001196.2	Endogenous	15.53	7.48	4.8	1	1	4.9
C8B		NM_000066.2	Endogenous	12.49	3.25	1	2.89	3	11.9
MAF		NM_005360.4	Endogenous	15.53	1	1.88	1	5.18	9.57
IL27		NM_145659.3	Endogenous	4.37	1.41	3.83	9.9	7.36	7.23
NCR1		NM_004829.5	Endogenous	1.01	1.41	1	14.28	14.99	1.17
HLA-DQA1		NM_002122.3	Endogenous	18.57	6.07	5.77	1	1.09	1.17
KLRF1		NM_016523.1	Endogenous	14.52	1.41	10.63	1	1.09	4.9
CCL13		NM_005408.2	Endogenous	7.41	17.35	3.83	1	1.09	1.17
TLR7		NM_016562.3	Endogenous	10.46	1.41	4.8	1	1.09	13.07
CD19		NM_001770.4	Endogenous	8.43	1.41	13.54	1.14	1	6.06
EBI3		NM_005755.2	Endogenous	6.4	1.84	5.77	6.4	6.27	4.9
ITLN1		NM_017625.2	Endogenous	9.44	7.48	1	8.15	1.91	2.56
KLRC4		NM_013431.2	Endogenous	13.5	6.07	7.71	1	1.09	1.17
FCGR3A/B		NM_000570.4	Endogenous	11.47	1.84	12.57	1	1.09	2.56
LILRA1		NM_006863.1	Endogenous	5.38	1.41	6.74	5.52	1.91	9.57
CD8A		NM_001768.5	Endogenous	9.44	1.41	10.63	3.77	4.09	1.17
CCR2		NM_001123041.2	Endogenous	15.53	1.84	7.71	1	3	1.17
LILRA3		NM_006865.3	Endogenous	1.33	3.25	2.85	6.4	1.91	14.24
IFNA1/13		NM_024013.1	Endogenous	20.6	4.66	1	1	1.09	1.17
KLRC1		NM_002259.3	Endogenous	5.38	11.71	8.68	1	1.09	1.39
IL18		NM_001562.2	Endogenous	14.52	4.66	5.77	1	1.91	1.17
C1QB		NM_000491.3	Endogenous	9.44	10.3	5.77	1	1.09	1.17
CXCL13		NM_006419.2	Endogenous	2.34	1.41	1	5.52	1.91	16.57
C1S		NM_001734.2	Endogenous	11.47	4.66	2.85	5.52	3	1
SERPING1		NM_000062.2	Endogenous	12.49	6.07	5.77	1	1.91	1.17
SYK		NM_003177.3	Endogenous	5.38	1	3.83	6.4	1.91	9.57
ICAM5		NM_003259.3	Endogenous	11.47	1.41	10.63	1	1.91	1.17
IL23R		NM_144701.2	Endogenous	17.56	1.41	3.83	1	1.09	2.56
IRF5		NM_002200.3	Endogenous	7.41	1.84	5.77	1	6.27	4.9
CCL18		NM_002988.2	Endogenous	9.44	3.25	1	1	6.27	6.06
S100A9		NM_002965.2	Endogenous	10.46	1	4.8	1	8.45	1
IL12B		NM_002187.2	Endogenous	7.41	1.84	7.71	2.89	1.91	4.9
MR1		NM_001531.2	Endogenous	15.53	1.41	5.77	1.14	1.09	1.17
TLR9		NM_017442.2	Endogenous	4.37	1.84	9.66	1	3	6.06
IL11RA		NM_147162.1	Endogenous	12.49	1.41	3.83	1	1	6.06
VTN		NM_000638.3	Endogenous	4.37	1.41	1	7.27	3	8.4
BST1		NM_004334.2	Endogenous	10.46	4.66	6.74	1	1.09	1.17
CARD9		NM_052813.4	Endogenous	8.43	1.41	5.77	1	7.36	1
LILRA2		NM_006866.2	Endogenous	12.49	1.84	1	1	7.36	1
C4A/B		NM_007293.2	Endogenous	8.43	6.07	4.8	1	3	1.17
C8G		NM_000606.2	Endogenous	3.36	3.25	1	9.9	4.09	2.56
KLRC3		NM_007333.2	Endogenous	4.37	1.41	1	7.27	5.18	4.9
CASP10		NM_032977.3	Endogenous	8.43	1.41	10.63	1.14	1.09	1.39
C9		NM_001737.3	Endogenous	12.49	4.66	2.85	1	1.09	1.17
HFE		NM_139011.2	Endogenous	7.41	1.84	7.71	1	4.09	1.17
DEFB1		NM_005218.3	Endogenous	9.44	3.25	6.74	1	1.09	1.39
GZMK		NM_002104.2	Endogenous	5.38	3.25	1	9.02	3	1.17
IRF3		NM_001571.5	Endogenous	1.01	1.41	6.74	4.64	7.36	1.39
PDGFB		NM_033016.2	Endogenous	5.38	1.41	1	2.02	1.91	10.73
MASP2		NM_139208.1	Endogenous	1	4.66	2.85	1	5.18	7.23
TAL1		NM_003189.2	Endogenous	8.43	3.25	6.74	1.14	1.09	1.17
CX3CL1		NM_002996.3	Endogenous	11.47	1	2.85	1	4.09	1.39
SELE		NM_000450.2	Endogenous	5.38	1.41	8.68	1	1	3.73
KIR_Activating_Subgroup_2		NM_014512.1	Endogenous	12.49	3.25	1.88	1	1.09	1
LILRB1		NM_001081637.1	Endogenous	6.4	1.41	8.68	2.02	1.09	1
CXCR6		NM_006564.1	Endogenous	8.43	1.41	5.77	2.02	1.91	1
KIR_Inhibiting_Subgroup_2		NM_014511.3	Endogenous	8.43	6.07	1	1	3	1
CCR5		NM_000579.1	Endogenous	10.46	1	5.77	1	1.09	1.17
PIGR		NM_002644.2	Endogenous	10.46	1.41	1	1	1.09	4.9
IL13RA1		NM_001560.2	Endogenous	10.46	3.25	2.85	1	1.09	1.17
LILRA6		NM_024318.2	Endogenous	8.43	1.41	4.8	1	3	1
CSF1R		NM_005211.2	Endogenous	7.41	1.41	1	7.27	1.09	1
LILRB5		NM_001081442.1	Endogenous	4.37	1	5.77	5.52	1.09	1.17
LILRB3		NM_006864.2	Endogenous	1.01	1.41	1	3.77	9.54	1.39
ZBTB16		NM_006006.4	Endogenous	2.34	3.25	8.68	1	1	1.39
CCR10		NM_016602.2	Endogenous	8.43	4.66	1	1	1.09	1.17
LILRB2		NM_005874.1	Endogenous	7.41	1.41	3.83	1	1.09	2.56
CDH5		NM_001795.3	Endogenous	5.38	4.66	3.83	1	1.09	1.17
C5		NM_001735.2	Endogenous	6.4	3.25	3.83	1	1.09	1.39
PDCD1LG2		NM_025239.3	Endogenous	1	1.41	6.74	1	5.18	1.39
TNFAIP6		NM_007115.2	Endogenous	2.34	1.41	1	1.14	9.54	1.17
KIR_Inhibiting_Subgroup_1		NM_014218.2	Endogenous	2.34	1.41	5.77	1	1.09	4.9
BTK		NM_000061.1	Endogenous	1	4.66	1	1	1.09	7.23
CD1D		NM_001766.3	Endogenous	2.34	1.41	8.68	1	1.09	1.17
AIRE		NM_000383.2	Endogenous	1.01	6.07	1	1	1.09	4.9
ICAM4		NM_001039132.1	Endogenous	7.41	1.41	1	1	3	1.17
CLEC4A		NM_194448.2	Endogenous	5.38	3.25	2.85	1	1.09	1.17
TCF4		NM_003199.1	Endogenous	6.4	1	3.83	1	1.09	1.17
PLA2G2A		NM_000300.2	Endogenous	6.4	1.84	2.85	1	1.09	1.17
CTSG		NM_001911.2	Endogenous	1.01	1.41	5.77	1	1.09	3.73
C7		NM_000587.2	Endogenous	6.4	1.41	1	2.89	1.09	1.17
IFNA2		NM_000605.3	Endogenous	6.4	3.25	1	1	1.09	1.17
KLRK1		NM_007360.1	Endogenous	6.4	3.25	1	1	1.09	1.17
LTF		NM_002343.2	Endogenous	5.38	1	2.85	1	1.09	2.56
DEFB103B		NM_018661.3	Endogenous	4.37	3.25	2.85	1	1.09	1.17
PPBP		NM_002704.2	Endogenous	2.34	1.41	1	2.89	1.09	4.9
CD244		NM_016382.2	Endogenous	5.38	1.41	1	1	1	3.73
PAX5		NM_016734.1	Endogenous	4.37	3.25	1	1	1.09	2.56
IL19		NM_013371.3	Endogenous	1.01	6.07	1	2.89	1.09	1.17
CFI		NM_000204.3	Endogenous	7.41	1.41	1	1	1.09	1.17
CMKLR1		NM_004072.1	Endogenous	7.41	1.41	1	1	1.09	1.17
TNFRSF10C		NM_003841.3	Endogenous	7.41	1.41	1	1	1.09	1.17
CCL16		NM_004590.2	Endogenous	3.36	1.41	4.8	1	1.09	1.39
CCL26		NM_006072.4	Endogenous	2.34	1.41	1	1	1.09	6.06
MSR1		NM_002445.3	Endogenous	1.01	1.41	1	1	1.91	6.06
FCGR2A/C		NM_201563.4	Endogenous	5.38	1.84	1	1	1.91	1.17
CCL11		NM_002986.2	Endogenous	6.4	1.41	1	1	1.09	1.17
VCAM1		NM_001078.3	Endogenous	1.01	1.41	1	1	6.27	1.17
CXCR1		NM_000634.2	Endogenous	1.01	1.41	1	1	1.09	6.06
ITLN2		NM_080878.2	Endogenous	5.38	1.41	1	1	1.09	1.17
MRC1		NM_002438.2	Endogenous	5.38	1.41	1	1	1.09	1.17
TLR8		NM_016610.2	Endogenous	3.36	3.25	1	1	1.09	1.17
EDNRB		NM_003991.2	Endogenous	4.37	1.84	1	1	1.09	1.39
FCER1A		NM_002001.2	Endogenous	1.01	1.41	1	4.64	1.09	1.39
CEACAM6		NM_002483.4	Endogenous	5.38	1	1	1	1.09	1
KLRG1		NM_005810.3	Endogenous	1.01	1.84	1	1	4.09	1.17
FCGR1A/B		NM_000566.3	Endogenous	4.37	1.41	1	1	1.09	1.17
FCGR2A		NM_021642.3	Endogenous	4.37	1.41	1	1	1.09	1.17
IL1B		NM_000576.2	Endogenous	4.37	1.41	1	1	1.09	1.17
RAG1		NM_000448.2	Endogenous	4.37	1.41	1	1	1.09	1.17
KLRG2		NM_198508.2	Endogenous	1.01	4.66	1	1	1.09	1.17
MARCO		NM_006770.3	Endogenous	1.01	4.66	1	1	1.09	1.17
CAMP		NM_004345.3	Endogenous	3.36	1.41	1.88	1	1.09	1.17
IL15		NM_172174.1	Endogenous	3.36	1.41	1.88	1	1.09	1.17
CYBB		NM_000397.3	Endogenous	1.01	3.25	1.88	1	1.09	1.17
LILRB4		NM_001081438.1	Endogenous	1.33	1	2.85	1	1.91	1.17
FCAR		NM_133280.1	Endogenous	1.01	1.41	1	1	1.09	3.73
KLRB1		NM_002258.2	Endogenous	1.01	1.41	1	1	1.09	3.73
CD1A		NM_001763.2	Endogenous	3.36	1.41	1	1	1.09	1.17
CD209		NM_021155.2	Endogenous	3.36	1.41	1	1	1.09	1.17
THY1		NM_006288.2	Endogenous	1.01	3.25	1	1	1.09	1.17
B3GAT1		NM_018644.3	Endogenous	2.34	1.84	1	1	1.09	1.17
CLEC7A		NM_197954.2	Endogenous	1.01	1.41	2.85	1	1.09	1
KLRAP1		NR_028045.1	Endogenous	1.01	1.41	2.85	1	1.09	1
IL9		NM_000590.1	Endogenous	1.01	1.41	1	1	1.09	2.56
ITGA2B		NM_000419.3	Endogenous	2.34	1.41	1	1	1.09	1.17
KIR3DL3		NM_153443.3	Endogenous	2.34	1.41	1	1	1.09	1.17
MS4A1		NM_152866.2	Endogenous	2.34	1.41	1	1	1.09	1.17
PPARG		NM_015869.3	Endogenous	2.34	1.41	1	1.14	1.09	1
C4BPA		NM_000715.3	Endogenous	1.01	1	1	1	1.09	2.56
CLEC4E		NM_014358.2	Endogenous	1.01	1.84	1	1	1.09	1.17
CCL2		NM_002982.3	Endogenous	1.33	1.41	1	1	1.09	1.17
CFH		NM_001014975.2	Endogenous	1.33	1.41	1	1	1.09	1.17
CR2		NM_001006658.1	Endogenous	1.01	1.84	1	1	1.09	1
S100A8		NM_002964.3	Endogenous	1	1.41	1	1	1	1.39
BLNK		NM_013314.2	Endogenous	1.01	1.41	1	1	1.09	1.17
C1QA		NM_015991.2	Endogenous	1.01	1.41	1	1	1.09	1.17
C2		NM_000063.3	Endogenous	1.01	1.41	1	1	1.09	1.17
CCBP2		NM_001296.3	Endogenous	1.01	1.41	1	1	1.09	1.17
CCL19		NM_006274.2	Endogenous	1.01	1.41	1	1	1.09	1.17
CCL23		NM_145898.1	Endogenous	1.01	1.41	1	1	1.09	1.17
CCL7		NM_006273.2	Endogenous	1.01	1.41	1	1	1.09	1.17
CCL8		NM_005623.2	Endogenous	1.01	1.41	1	1	1.09	1.17
CD22		NM_001771.2	Endogenous	1.01	1.41	1	1	1.09	1.17
CIITA		NM_000246.3	Endogenous	1.01	1.41	1	1	1.09	1.17
CLU		NM_001831.2	Endogenous	1.01	1.41	1	1	1.09	1.17
CSF3R		NM_156038.2	Endogenous	1.01	1.41	1	1	1.09	1.17
CXCL12		NM_000609.5	Endogenous	1.01	1.41	1	1	1.09	1.17
CXCR2		NM_001557.2	Endogenous	1.01	1.41	1	1	1.09	1.17
FCGR2B		NM_001002273.1	Endogenous	1.01	1.41	1	1	1.09	1.17
GP1BB		NM_000407.4	Endogenous	1.01	1.41	1	1	1.09	1.17
HAMP		NM_021175.2	Endogenous	1.01	1.41	1	1	1.09	1.17
IL12A		NM_000882.2	Endogenous	1.01	1.41	1	1	1.09	1.17
IL17B		NM_014443.2	Endogenous	1.01	1.41	1	1	1.09	1.17
IL22RA2		NM_181310.1	Endogenous	1.01	1.41	1	1	1.09	1.17
IL7		NM_000880.2	Endogenous	1.01	1.41	1	1	1.09	1.17
IRAK3		NM_007199.1	Endogenous	1.01	1.41	1	1	1.09	1.17
KIR3DL1		NM_013289.2	Endogenous	1.01	1.41	1	1	1.09	1.17
KIT		NM_000222.2	Endogenous	1.01	1.41	1	1	1.09	1.17
KLRD1		NM_002262.3	Endogenous	1.01	1.41	1	1	1.09	1.17
KLRF2		NM_001190765.1	Endogenous	1.01	1.41	1	1	1.09	1.17
LILRA4		NM_012276.3	Endogenous	1.01	1.41	1	1	1.09	1.17
MASP1		NM_139125.3	Endogenous	1.01	1.41	1	1	1.09	1.17
PLA2G2E		NM_014589.1	Endogenous	1.01	1.41	1	1	1.09	1.17
TGFBI		NM_000358.2	Endogenous	1.01	1.41	1	1	1.09	1.17
TNFRSF13B		NM_012452.2	Endogenous	1.01	1.41	1	1	1.09	1.17
AICDA		NM_020661.1	Endogenous	1	1.41	1	1	1.09	1.17
FN1		NM_212482.1	Endogenous	1.01	1.41	1	1	1.09	1
MBL2		NM_000242.2	Endogenous	1.01	1.41	1	1	1.09	1
MME		NM_000902.2	Endogenous	1.01	1	1	1	1.09	1.17

## Sheet: Sheet3 GEX MS memory
Gene expression profiling of memory T lymphocytes from two MS patients treated with vitamin D and IFN-b (normalized data)
Gene Name	Annotation	Accession #	Class Name	untr P1	vitd P1	ifnb P1	untr P2	vitd P2	ifnb P2
ABCB1		NM_000927.3	Endogenous	202.73	132.62	75.88	104.68	40.05	82.53
ABL1		NM_005157.3	Endogenous	53.74	106.86	83.78	50.63	87.27	62.15
ADA		NM_000022.2	Endogenous	168.49	238.9	443.92	65.04	143.48	440.47
AHR		NM_001621.3	Endogenous	1164.22	725.18	1298.47	525.38	520.5	657.01
AICDA		NM_020661.1	Endogenous	6.54	1.07	3.22	2.88	1	1.27
AIRE		NM_000383.2	Endogenous	9.32	5.95	14.28	6.48	1.07	18.84
APP		NM_000484.3	Endogenous	75.95	88.61	83.78	51.53	89.52	62.15
ARG1		NM_000045.2	Endogenous	7.47	20.98	25.33	5.58	2.57	21.39
ARG2		NM_001172.3	Endogenous	87.05	52.11	25.33	111.89	57.29	29.03
ARHGDIB		NM_001175.4	Endogenous	1439.99	1324.17	1691.78	1307.33	840.55	1775.4
ATG10		NM_001131028.1	Endogenous	45.41	47.82	33.23	10.09	47.54	41.77
ATG12		NM_004707.2	Endogenous	50.04	51.04	69.56	35.31	22.06	35.4
ATG16L1		NM_198890.2	Endogenous	147.2	177.71	194.35	132.61	149.48	218.83
ATG5		NM_004849.2	Endogenous	215.68	354.83	270.17	194.76	282.15	277.42
ATG7		NM_001136031.2	Endogenous	190.7	200.25	142.22	71.35	87.27	102.91
ATM		NM_000051.3	Endogenous	17.65	16.69	30.07	10.09	5.57	13.75
B2M		NM_004048.2	Endogenous	66370.6	79409.4	93755.6	51421.4	61844.8	83887.8
B3GAT1		NM_018644.3	Endogenous	14.87	5.95	3.22	10.99	1	16.29
BATF		NM_006399.3	Endogenous	854.21	1484.12	2426.28	582.14	806.07	2259.44
BATF3		NM_018664.2	Endogenous	546.98	1026.82	1464.32	822.67	2176.21	2403.38
BAX		NM_138761.3	Endogenous	705.22	548.05	559.23	757.8	540.74	552.56
BCAP31		NM_005745.7	Endogenous	300.82	362.34	325.45	279.45	341.36	348.75
BCL10		NM_003921.2	Endogenous	730.2	825.01	772.47	660.51	605.2	770.38
BCL2		NM_000657.2	Endogenous	221.24	359.12	271.75	143.42	183.96	221.37
BCL2L11		NM_138621.4	Endogenous	244.37	465.4	309.66	170.44	215.44	251.94
BCL3		NM_005178.2	Endogenous	45.41	95.05	83.78	43.42	86.52	91.45
BCL6		NM_001706.2	Endogenous	95.38	78.95	85.36	52.43	31.8	67.24
BID		NM_001196.2	Endogenous	9.32	18.83	9.54	3.78	4.07	13.75
BLNK		NM_013314.2	Endogenous	1	1.07	1.58	1.98	1	1.27
BST1		NM_004334.2	Endogenous	3.77	24.2	6.38	6.48	6.32	1.27
BST2		NM_004335.2	Endogenous	293.42	209.91	560.81	275.84	177.21	515.62
BTK		NM_000061.1	Endogenous	19.5	3.81	28.49	1.08	4.82	1.27
BTLA		NM_181780.2	Endogenous	92.61	132.62	241.73	56.03	134.49	128.39
C14orf166		NM_016039.2	Endogenous	1521.42	1795.43	1652.29	1549.66	1645.54	1650.57
C1QA		NM_015991.2	Endogenous	4.69	5.95	6.38	1	1	1.27
C1QB		NM_000491.3	Endogenous	1	11.32	11.12	1	7.07	2.28
C1QBP		NM_001212.3	Endogenous	2146.07	3067.49	2473.67	2405.48	3088.39	2937.1
C1R		NM_001733.4	Endogenous	13.95	1.07	12.7	2.88	3.32	3.55
C1S		NM_001734.2	Endogenous	11.17	7.03	11.12	6.48	4.07	6.1
C2		NM_000063.3	Endogenous	2.84	1.07	4.8	1	1	1.27
C3		NM_000064.2	Endogenous	10.24	4.88	19.01	6.48	4.07	8.65
C4A/B		NM_007293.2	Endogenous	11.17	12.39	20.59	16.39	10.82	22.66
C4BPA		NM_000715.3	Endogenous	3.77	11.32	12.7	1	1.07	7.38
C5		NM_001735.2	Endogenous	5.62	7.03	9.54	1.08	10.07	4.83
C6		NM_000065.2	Endogenous	27.83	36.01	37.97	24.5	10.82	26.48
C7		NM_000587.2	Endogenous	12.1	7.03	9.54	2.88	1	11.2
C8A		NM_000562.2	Endogenous	13.95	22.05	36.39	20.9	1	15.02
C8B		NM_000066.2	Endogenous	5.62	15.61	9.54	4.68	1.82	1.27
C8G		NM_000606.2	Endogenous	8.39	2.73	6.38	1	2.57	4.83
C9		NM_001737.3	Endogenous	7.47	12.39	17.43	3.78	1	1.27
CAMP		NM_004345.3	Endogenous	1	14.54	17.43	5.58	7.82	1.27
CARD9		NM_052813.4	Endogenous	4.69	9.17	1.64	2.88	1	4.83
CASP1		NM_001223.3	Endogenous	59.29	43.52	128	23.6	7.07	95.27
CASP10		NM_032977.3	Endogenous	4.69	12.39	9.54	6.48	1	4.83
CASP2		NM_032982.2	Endogenous	170.34	154.09	184.87	214.58	219.19	220.1
CASP3		NM_032991.2	Endogenous	252.7	222.79	366.52	275.84	231.93	497.79
CASP8		NM_001228.4	Endogenous	414.64	570.6	440.76	210.98	267.91	376.78
CCBP2		NM_001296.3	Endogenous	9.32	2.73	1.58	1.08	1	3.55
CCL11		NM_002986.2	Endogenous	1	2.73	1.58	1.98	1	1.27
CCL13		NM_005408.2	Endogenous	6.54	12.39	12.7	3.78	5.57	1.27
CCL15		NM_032965.3	Endogenous	7.47	7.03	11.12	4.68	11.57	11.2
CCL16		NM_004590.2	Endogenous	11.17	22.05	12.7	9.19	1	7.38
CCL18		NM_002988.2	Endogenous	25.05	18.83	41.13	17.29	4.82	34.13
CCL19		NM_006274.2	Endogenous	6.54	14.54	17.43	1	1	4.83
CCL2		NM_002982.3	Endogenous	1	1.07	4.8	3.78	1	3.55
CCL20		NM_004591.1	Endogenous	3783.1	4773.23	10090.4	2859.52	1853.16	7304.93
CCL22		NM_002990.3	Endogenous	179.59	128.33	37.97	156.93	126.25	17.57
CCL23		NM_145898.1	Endogenous	4.69	1.07	1.58	2.88	1	2.28
CCL24		NM_002991.2	Endogenous	5.62	18.83	19.01	12.79	9.32	7.38
CCL26		NM_006072.4	Endogenous	1	1.07	1.58	1	4.07	1.27
CCL3		NM_002983.2	Endogenous	20043.3	20055.1	21414.3	10849.3	5419.43	12155.5
CCL4		NM_002984.2	Endogenous	18508	26949	29745	8060.2	4316.12	14526
CCL5		NM_002985.2	Endogenous	2674.47	3573.09	4110.11	1719.93	941.73	3114.15
CCL7		NM_006273.2	Endogenous	3.77	1.07	1.58	1	1	2.28
CCL8		NM_005623.2	Endogenous	8.39	1.07	15.86	3.78	1.07	7.38
CCND3		NM_001760.2	Endogenous	100.93	173.41	214.88	84.86	149.48	171.7
CCR1		NM_001295.2	Endogenous	14.87	23.13	64.82	9.19	9.32	26.48
CCR10		NM_016602.2	Endogenous	1	10.25	17.43	1.08	1	2.28
CCR2		NM_001123041.2	Endogenous	22.27	17.76	31.65	3.78	1	18.84
CCR5		NM_000579.1	Endogenous	65.77	48.89	124.85	10.09	12.32	69.79
CCR6		NM_031409.2	Endogenous	13.02	12.39	42.71	3.78	7.82	27.76
CCR7		NM_001838.2	Endogenous	188.85	333.36	255.95	148.82	203.45	180.61
CCR8		NM_005201.2	Endogenous	17.65	25.27	26.91	12.79	12.32	4.83
CCRL1		NM_016557.2	Endogenous	16.72	45.67	50.61	4.68	3.32	12.47
CCRL2		NM_003965.4	Endogenous	41.71	42.45	60.08	33.51	11.57	35.4
CD14		NM_000591.2	Endogenous	13.02	20.98	23.75	3.78	1.07	12.47
CD160		NM_007053.2	Endogenous	11.17	28.5	53.76	29.01	7.07	29.03
CD163		NM_004244.4	Endogenous	6.54	27.42	17.43	1	4.82	6.1
CD164		NM_006016.4	Endogenous	809.79	768.12	695.07	889.33	915.5	735.99
CD19		NM_001770.4	Endogenous	6.54	14.54	6.38	1	1	6.1
CD1A		NM_001763.2	Endogenous	3.77	15.61	9.54	5.58	1	11.2
CD1D		NM_001766.3	Endogenous	15.8	14.54	19.01	7.39	1.07	1.27
CD2		NM_001767.3	Endogenous	1568.62	1601.13	1971.37	1001.04	977.71	1739.73
CD209		NM_021155.2	Endogenous	7.47	4.88	1.58	1	1	2.28
CD22		NM_001771.2	Endogenous	15.8	5.95	12.7	1.08	2.57	1.27
CD24		NM_013230.2	Endogenous	28.75	48.89	56.92	22.7	33.3	60.88
CD244		NM_016382.2	Endogenous	1	2.73	1.58	4.68	1.82	1.27
CD247		NM_198053.1	Endogenous	373.93	385.96	611.35	200.17	286.64	485.05
CD27		NM_001242.4	Endogenous	264.73	420.31	369.68	107.38	159.97	334.74
CD274		NM_014143.3	Endogenous	276.76	564.16	469.19	138.91	243.17	240.48
CD276		NM_001024736.1	Endogenous	18.57	11.32	6.38	37.11	12.32	17.57
CD28		NM_001243078.1	Endogenous	1213.26	1339.2	598.72	385.75	1001.7	552.56
CD34		NM_001025109.1	Endogenous	3.77	1.07	6.38	5.58	1	1.27
CD36		NM_001001548.2	Endogenous	5.62	14.54	19.01	1.08	1	13.75
CD3D		NM_000732.4	Endogenous	2094.24	2465.27	2233.58	1723.53	1769.97	2175.37
CD3E		NM_000733.2	Endogenous	1201.23	1319.88	1405.88	981.22	909.5	1206.01
CD3EAP		NM_012099.1	Endogenous	100.01	149.8	131.16	79.45	103.01	156.41
CD4		NM_000616.4	Endogenous	535.87	551.27	549.75	478.54	459.79	491.42
CD40		NM_001250.4	Endogenous	21.35	24.2	22.17	1.98	4.82	1.27
CD40LG		NM_000074.2	Endogenous	11455.6	12372.3	21856.6	6307.12	6649.41	14989.7
CD44		NM_001001392.1	Endogenous	4218.96	6586.32	6882.26	2637.01	3082.39	4907.65
CD45R0		NM_080921.3	Endogenous	2197.89	2465.27	2429.44	856	1145.61	1789.41
CD45RA		NM_002838.4	Endogenous	29.68	16.69	25.33	25.4	8.57	21.39
CD45RB		ENST00000367367.1	Endogenous	243.45	146.58	162.76	151.52	99.26	144.95
CD46		NM_172350.1	Endogenous	532.17	400.99	420.23	540.7	367.59	417.54
CD48		NM_001778.2	Endogenous	487.75	516.92	1977.68	610.06	87.27	1747.38
CD5		NM_014207.2	Endogenous	248.07	188.44	301.76	240.71	128.49	180.61
CD53		NM_001040033.1	Endogenous	1377.98	1142.76	1042.58	1058.69	791.83	1107.93
CD55		NM_000574.3	Endogenous	17.65	20.98	37.97	11.89	10.82	16.29
CD58		NM_001779.2	Endogenous	658.02	746.65	1173.68	442.5	300.89	1076.09
CD59		NM_000611.4	Endogenous	1018	2588.72	794.58	613.67	1995.57	811.14
CD6		NM_006725.3	Endogenous	397.06	570.6	759.83	304.67	306.88	539.82
CD7		NM_006137.6	Endogenous	546.05	825.01	434.44	300.17	497.26	278.69
CD70		NM_001252.2	Endogenous	53.74	24.2	60.08	117.29	19.81	147.49
CD74		NM_001025159.1	Endogenous	1964.69	1322.03	1059.95	1487.5	2194.2	1514.27
CD79A		NM_001783.3	Endogenous	33.38	149.8	11.12	8.29	11.57	6.1
CD79B		NM_021602.2	Endogenous	13.95	42.45	30.07	34.41	18.31	21.39
CD80		NM_005191.3	Endogenous	88.9	57.48	77.46	73.15	47.54	132.21
CD81		NM_004356.3	Endogenous	2267.29	2643.47	2258.85	1825.33	1640.3	1756.29
CD82		NM_002231.3	Endogenous	261.03	425.68	401.27	265.93	197.45	412.44
CD83		NM_004233.3	Endogenous	580.29	804.61	969.92	545.2	252.17	625.17
CD86		NM_175862.3	Endogenous	70.4	63.92	132.74	35.31	10.82	147.49
CD8A		NM_001768.5	Endogenous	14.87	14.54	12.7	9.19	9.32	15.02
CD8B		NM_004931.3	Endogenous	2.84	5.95	11.12	1	1.07	6.1
CD9		NM_001769.2	Endogenous	33.38	52.11	9.54	10.99	7.07	2.28
CD96		NM_005816.4	Endogenous	509.96	396.7	593.98	227.2	106.01	557.65
CD97		NM_078481.2	Endogenous	1029.11	1377.85	1494.34	842.49	866.03	1044.24
CD99		NM_002414.3	Endogenous	1516.79	1890.96	1767.6	1422.64	2051.79	2028.88
CDH5		NM_001795.3	Endogenous	18.57	14.54	15.86	6.48	1	6.1
CDKN1A		NM_000389.2	Endogenous	572.89	364.49	377.58	358.72	331.62	352.57
CEACAM1		NM_001712.3	Endogenous	23.2	15.61	39.55	38.92	12.32	41.77
CEACAM6		NM_002483.4	Endogenous	1.92	3.81	6.38	1	1.82	1.27
CEACAM8		NM_001816.3	Endogenous	13.95	15.61	23.75	4.68	1	1.27
CEBPB		NM_005194.2	Endogenous	1245.65	2277.41	1145.25	515.47	1466.41	887.57
CFB		NM_001710.5	Endogenous	37.08	42.45	77.46	53.33	26.56	49.41
CFD		NM_001928.2	Endogenous	17.65	10.25	4.8	4.68	1	4.83
CFH		NM_001014975.2	Endogenous	33.38	17.76	42.71	28.11	4.82	40.49
CFI		NM_000204.3	Endogenous	36.16	9.17	20.59	67.74	5.57	7.38
CFP		NM_002621.2	Endogenous	27.83	28.5	25.33	2.88	4.07	21.39
CHUK		NM_001278.3	Endogenous	373.93	534.1	448.66	312.78	415.56	416.26
CIITA		NM_000246.3	Endogenous	1	1.07	1.58	1	1	1.27
CISH		NM_145071.2	Endogenous	58.37	73.58	42.71	80.36	59.54	76.16
CLEC4A		NM_194448.2	Endogenous	7.47	14.54	3.22	5.58	2.57	8.65
CLEC4E		NM_014358.2	Endogenous	1	2.73	4.8	3.78	1	1.27
CLEC5A		NM_013252.2	Endogenous	2.84	7.03	20.59	5.58	11.57	11.2
CLEC6A		NM_001007033.1	Endogenous	19.5	15.61	12.7	7.39	1.82	8.65
CLEC7A		NM_197954.2	Endogenous	8.39	10.25	14.28	8.29	1.07	3.55
CLU		NM_001831.2	Endogenous	1	1.07	1.58	1	1	2.28
CMKLR1		NM_004072.1	Endogenous	5.62	3.81	12.7	1	1.07	3.55
CR1		NM_000651.4	Endogenous	5.62	28.5	28.49	16.39	10.07	3.55
CR2		NM_001006658.1	Endogenous	4.69	1.07	7.96	1	4.82	7.38
CRADD		NM_003805.3	Endogenous	344.31	525.51	69.56	28.11	51.29	30.3
CSF1		NM_000757.4	Endogenous	1976.72	1577.51	628.73	1829.83	774.59	737.26
CSF1R		NM_005211.2	Endogenous	4.69	7.03	3.22	1	1.07	9.92
CSF2		NM_000758.2	Endogenous	12712.3	7579.28	16825.7	14863.5	2572.71	17813.7
CSF2RB		NM_000395.2	Endogenous	14.87	12.39	7.96	1	1	1.27
CSF3R		NM_156038.2	Endogenous	1	1.07	1.58	1.98	1	1.27
CTLA4_all		NM_005214.3	Endogenous	11362.1	18046.7	16734.1	3867.58	15924.9	12392.5
CTLA4-TM		NM_005214.3	Endogenous	7869.66	11372.9	11204	2437.01	10777.1	8571.08
CTNNB1		NM_001098210.1	Endogenous	3513.8	3794.22	2775.37	2392.87	2981.21	2556.23
CTSC		NM_001814.4	Endogenous	1820.32	2590.87	2873.3	1112.74	1594.58	2263.26
CTSG		NM_001911.2	Endogenous	7.47	14.54	3.22	1	4.07	1.27
CTSS		NM_004079.3	Endogenous	756.12	907.67	1074.17	404.67	393.83	891.39
CUL9		NM_015089.2	Endogenous	19.5	15.61	26.91	18.2	19.81	16.29
CX3CL1		NM_002996.3	Endogenous	3.77	1.07	4.8	1	1	6.1
CX3CR1		NM_001337.3	Endogenous	121.29	93.98	105.89	41.62	56.54	138.58
CXCL1		NM_001511.1	Endogenous	53.74	53.19	82.2	45.22	28.06	68.52
CXCL10		NM_001565.1	Endogenous	21.35	1.66	131.16	7.39	1	41.77
CXCL11		NM_005409.4	Endogenous	29.68	15.61	26.91	8.29	7.07	15.02
CXCL12		NM_000609.5	Endogenous	1	1.07	1.58	1	1	1.27
CXCL13		NM_006419.2	Endogenous	26.9	1.07	660.32	7.39	3.32	441.74
CXCL2		NM_002089.3	Endogenous	12.1	11.32	1.64	1	3.32	1.27
CXCL9		NM_002416.1	Endogenous	13.02	28.5	31.65	8.29	9.32	20.11
CXCR1		NM_000634.2	Endogenous	14.87	22.05	7.96	7.39	5.57	15.02
CXCR2		NM_001557.2	Endogenous	1	3.81	9.54	1	1	1.27
CXCR3		NM_001504.1	Endogenous	1171.62	851.85	873.56	1086.62	237.93	772.92
CXCR4		NM_003467.2	Endogenous	1088.33	378.45	469.19	1454.17	291.14	327.1
CXCR6		NM_006564.1	Endogenous	70.4	55.33	85.36	27.2	31.8	41.77
CYBB		NM_000397.3	Endogenous	9.32	18.83	14.28	1	5.57	7.38
DEFB1		NM_005218.3	Endogenous	2.84	16.69	17.43	1	1.82	8.65
DEFB103A		NM_001081551.2	Endogenous	28.75	52.11	45.87	15.49	7.82	15.02
DEFB103B		NM_018661.3	Endogenous	5.62	9.17	9.54	2.88	1.82	1.27
DEFB4A		NM_004942.2	Endogenous	16.72	19.91	14.28	1.08	3.32	1.27
DPP4		NM_001935.3	Endogenous	395.21	282.91	519.74	234.4	210.19	697.77
DUSP4		NM_057158.2	Endogenous	3444.4	3547.33	1500.65	2613.58	2757.1	1567.77
EBI3		NM_005755.2	Endogenous	26.9	22.05	23.75	17.29	13.82	9.92
EDNRB		NM_003991.2	Endogenous	6.54	4.88	15.86	5.58	2.57	8.65
EGR1		NM_001964.2	Endogenous	144.43	57.48	82.2	83.06	15.31	55.78
EGR2		NM_000399.3	Endogenous	738.53	419.24	672.96	476.74	138.24	436.64
ENTPD1		NM_001098175.1	Endogenous	18.57	27.42	36.39	14.59	10.07	21.39
EOMES		NM_005442.2	Endogenous	86.13	142.28	67.98	21.8	115.75	79.98
ETS1		NM_005238.3	Endogenous	2443.12	3062.12	1576.47	1264.99	2720.37	1416.19
FADD		NM_003824.2	Endogenous	19.5	3.81	15.86	5.58	18.31	17.57
FAS		NM_000043.3	Endogenous	29.68	30.64	82.2	23.6	23.56	41.77
FCAR		NM_133280.1	Endogenous	4.69	12.39	17.43	5.58	1	9.92
FCER1A		NM_002001.2	Endogenous	12.1	1.07	3.22	1	1	1.27
FCER1G		NM_004106.1	Endogenous	51.89	11.32	52.19	7.39	5.57	12.47
FCGR1A/B		NM_000566.3	Endogenous	9.32	13.47	14.28	1	1	9.92
FCGR2A		NM_021642.3	Endogenous	2.84	7.03	4.8	1	2.57	3.55
FCGR2A/C		NM_201563.4	Endogenous	1	8.1	14.28	3.78	1.82	12.47
FCGR2B		NM_001002273.1	Endogenous	6.54	1.07	1.58	1	1	1.27
FCGR3A/B		NM_000570.4	Endogenous	13.95	18.83	41.13	5.58	3.32	22.66
FCGRT		NM_004107.4	Endogenous	42.63	46.74	49.03	36.21	40.05	43.04
FKBP5		NM_001145775.1	Endogenous	331.36	755.23	1336.38	267.73	975.46	909.22
FN1		NM_212482.1	Endogenous	4.69	1.07	1.58	4.68	4.07	3.55
FOXP3		NM_014009.3	Endogenous	19.5	15.61	31.65	6.48	3.32	22.66
FYN		NM_002037.3	Endogenous	1996.15	2308.54	2012.44	1339.76	999.45	1612.35
GATA3		NM_001002295.1	Endogenous	36.16	46.74	36.39	30.81	17.56	34.13
GBP1		NM_002053.1	Endogenous	247.15	403.14	1236.87	90.26	240.17	1139.78
GBP5		NM_052942.3	Endogenous	217.53	237.82	616.09	51.53	56.54	429
GFI1		NM_005263.2	Endogenous	676.53	727.32	777.21	739.79	689.14	863.36
GNLY		NM_006433.2	Endogenous	572.89	658.62	505.52	61.44	110.51	184.43
GP1BB		NM_000407.4	Endogenous	1.92	2.73	3.22	1	1.82	1.27
GPI		NM_000175.2	Endogenous	862.54	577.04	650.84	1628.04	938.74	994.56
GPR183		NM_004951.3	Endogenous	1905.46	520.14	1004.67	1100.13	304.63	645.55
GZMA		NM_006144.2	Endogenous	1377.98	447.15	2012.44	1080.31	230.43	3909
GZMB		NM_004131.3	Endogenous	106726	101560	113533	53288.9	53794.1	119588
GZMK		NM_002104.2	Endogenous	205.5	301.16	99.57	86.66	64.78	110.55
HAMP		NM_021175.2	Endogenous	1	1.07	3.22	1	1	3.55
HAVCR2		NM_032782.3	Endogenous	524.77	527.66	573.44	219.09	287.39	459.57
HFE		NM_139011.2	Endogenous	22.27	18.83	22.17	1.98	1.07	15.02
HLA-A		NM_002116.5	Endogenous	3449.03	4881.65	5602.81	2421.7	3518.62	3981.61
HLA-B		NM_005514.6	Endogenous	4666.85	6244.95	7858.44	3450.48	5342.23	6759.75
HLA-C		NM_002117.4	Endogenous	648.77	910.89	1287.41	461.42	589.46	953.8
HLA-DMA		NM_006120.3	Endogenous	122.22	39.23	60.08	86.66	57.29	79.98
HLA-DMB		NM_002118.3	Endogenous	37.08	30.64	36.39	19.1	29.56	43.04
HLA-DOB		NM_002120.3	Endogenous	28.75	43.52	19.01	25.4	16.06	27.76
HLA-DPA1		NM_033554.2	Endogenous	548.83	194.88	368.1	221.79	260.41	293.98
HLA-DPB1		NM_002121.4	Endogenous	885.67	426.75	473.93	314.58	445.55	412.44
HLA-DQA1		NM_002122.3	Endogenous	408.17	134.77	96.41	1	1	1.27
HLA-DQB1		NM_002123.3	Endogenous	123.14	109.01	115.37	1	5.57	13.75
HLA-DRA		NM_019111.3	Endogenous	1275.26	501.9	393.37	801.05	1167.34	737.26
HLA-DRB1		NM_002124.2	Endogenous	108.34	32.79	60.08	35.31	46.8	57.05
HLA-DRB3		NM_022555.3	Endogenous	250.85	155.16	154.86	54.23	94.77	101.64
HRAS		NM_005343.2	Endogenous	31.53	63.92	25.33	44.32	71.53	35.4
ICAM1		NM_000201.2	Endogenous	1004.12	743.43	620.83	366.83	410.32	436.64
ICAM2		NM_000873.3	Endogenous	81.5	135.84	99.57	92.07	138.99	158.96
ICAM3		NM_002162.3	Endogenous	521.06	651.11	690.33	744.29	674.15	579.31
ICAM4		NM_001039132.1	Endogenous	18.57	25.27	15.86	10.99	7.82	18.84
ICAM5		NM_003259.3	Endogenous	14.87	1.07	1.64	1.98	1	2.28
ICOS		NM_012092.2	Endogenous	1459.42	2170.07	4200.14	596.55	1437.92	2878.5
ICOSLG		NM_015259.4	Endogenous	74.1	25.27	34.81	56.93	29.56	46.86
IDO1		NM_002164.3	Endogenous	38.93	62.85	39.55	23.6	21.31	32.85
IFI16		NM_005531.1	Endogenous	1287.29	1422.93	1380.61	627.18	656.16	1134.68
IFI35		NM_005533.3	Endogenous	93.53	194.88	484.99	53.33	88.02	543.64
IFIH1		NM_022168.2	Endogenous	48.19	36.01	276.48	33.51	13.82	313.09
IFIT2		NM_001547.4	Endogenous	88.9	51.04	200.67	30.81	1	57.05
IFITM1		NM_003641.3	Endogenous	1449.24	4598.25	11865.8	1636.15	1621.56	13993.6
IFNA1/13		NM_024013.1	Endogenous	15.8	17.76	19.01	1	2.57	8.65
IFNA2		NM_000605.3	Endogenous	13.02	16.69	3.22	1	1.07	9.92
IFNAR1		NM_000629.2	Endogenous	48.19	45.67	47.45	24.5	17.56	31.58
IFNAR2		NM_000874.3	Endogenous	1203.08	1590.39	1149.99	802.85	660.66	934.7
IFNB1		NM_002176.2	Endogenous	13.02	19.91	41.13	7.39	2.57	11.2
IFNG		NM_000619.2	Endogenous	60396.2	59377.4	97655.6	42551.6	11211	60701
IFNGR1		NM_000416.1	Endogenous	391.51	783.14	434.44	274.94	674.15	440.47
IGF2R		NM_000876.1	Endogenous	360.05	520.14	450.24	212.78	262.66	346.2
IKBKAP		NM_003640.3	Endogenous	82.43	97.2	80.62	63.24	81.27	101.64
IKBKB		NM_001556.1	Endogenous	120.37	158.38	172.23	105.58	112.75	181.89
IKBKE		NM_014002.2	Endogenous	24.13	42.45	47.45	12.79	10.82	59.6
IKBKG		NM_003639.2	Endogenous	93.53	104.71	116.95	65.94	90.27	86.35
IKZF1		NM_006060.3	Endogenous	66.69	86.46	93.25	40.72	90.27	118.2
IKZF2		NM_016260.2	Endogenous	69.47	60.7	86.94	20.9	13.82	20.11
IKZF3		NM_183232.2	Endogenous	228.64	185.22	369.68	125.4	70.03	338.56
IL10		NM_000572.2	Endogenous	1317.83	8415.51	12497.6	883.02	6738.6	14885.3
IL10RA		NM_001558.2	Endogenous	425.75	518	459.72	352.42	293.39	468.49
IL11RA		NM_147162.1	Endogenous	13.02	8.1	20.59	7.39	1.82	7.38
IL12A		NM_000882.2	Endogenous	8.39	1.07	11.12	1.98	1	13.75
IL12B		NM_002187.2	Endogenous	9.32	11.32	11.12	4.68	3.32	12.47
IL12RB1		NM_005535.1	Endogenous	31.53	43.52	64.82	20	30.31	63.42
IL13		NM_002188.2	Endogenous	527.54	877.61	862.51	568.62	565.47	1127.04
IL13RA1		NM_001560.2	Endogenous	11.17	13.47	17.43	9.19	6.32	7.38
IL15		NM_172174.1	Endogenous	11.17	2.73	3.22	1.98	2.57	7.38
IL16		NM_004513.4	Endogenous	13.95	14.54	22.17	29.91	1	1.27
IL17A		NM_002190.2	Endogenous	5693.12	3847.9	23906.9	727.17	97.76	7577.52
IL17B		NM_014443.2	Endogenous	13.02	1.07	1.58	1.98	1.07	7.38
IL17F		NM_052872.3	Endogenous	1196.61	2145.38	13742.3	111.89	150.23	3221.15
IL18		NM_001562.2	Endogenous	5.62	23.13	25.33	9.19	9.32	1.27
IL18R1		NM_003855.2	Endogenous	542.35	790.66	897.26	200.17	350.35	767.83
IL18RAP		NM_003853.2	Endogenous	223.09	461.1	723.5	86.66	149.48	506.7
IL19		NM_013371.3	Endogenous	12.1	19.91	25.33	8.29	6.32	18.84
IL1A		NM_000575.3	Endogenous	156.46	31.72	79.04	80.36	6.32	60.88
IL1B		NM_000576.2	Endogenous	2.84	9.17	6.38	1	1.07	6.1
IL1R1		NM_000877.2	Endogenous	124.07	129.4	186.45	42.52	49.04	77.43
IL1R2		NM_173343.1	Endogenous	204.58	228.16	83.78	130.8	357.1	111.83
IL1RAP		NM_002182.2	Endogenous	302.67	497.6	262.27	123.6	339.11	237.93
IL1RL1		NM_016232.4	Endogenous	771.85	4152.76	297.02	769.52	7778.2	1139.78
IL1RL2		NM_003854.2	Endogenous	10.24	20.98	41.13	1	1	23.94
IL1RN		NM_000577.3	Endogenous	206.43	220.65	126.43	174.04	106.76	114.37
IL2		NM_000586.2	Endogenous	45166.9	31919.1	73023.7	25063.1	5818.93	33355.2
IL20		NM_018724.3	Endogenous	28.75	29.57	55.34	14.59	11.57	36.67
IL21		NM_021803.2	Endogenous	7655.89	3252.12	15968	2821.68	1677.02	6387.8
IL21R		NM_021798.2	Endogenous	234.19	356.98	323.87	188.46	112.75	302.9
IL22		NM_020525.4	Endogenous	3860.83	6336.2	18520.5	2578.45	1443.17	18160.2
IL22RA2		NM_181310.1	Endogenous	3.77	3.81	1.58	1	1	1.27
IL23A		NM_016584.2	Endogenous	1537.15	2346.11	1663.35	1155.99	1601.32	1114.3
IL23R		NM_144701.2	Endogenous	147.2	106.86	124.85	64.14	18.31	85.08
IL26		NM_018402.1	Endogenous	99.08	40.3	268.59	61.44	7.82	175.52
IL27		NM_145659.3	Endogenous	2.84	3.81	1.64	1	1	1.27
IL28A		NM_172138.1	Endogenous	5.62	26.35	25.33	1.98	10.07	11.2
IL28A/B		NM_172139.2	Endogenous	23.2	19.91	22.17	2.88	8.57	29.03
IL29		NM_172140.1	Endogenous	12.1	1.07	1.58	1	1	1.27
IL2RA		NM_000417.1	Endogenous	3010.39	3604.22	3061.27	1850.55	5247.04	3323.06
IL2RB		NM_000878.2	Endogenous	694.11	674.72	704.55	630.78	690.64	799.67
IL2RG		NM_000206.1	Endogenous	5166.57	4145.25	4245.95	3685.61	2971.46	3692.46
IL3		NM_000588.3	Endogenous	2602.29	3205.96	4486.05	11317.7	6110.5	14885.3
IL32		NM_001012633.1	Endogenous	63361.2	69198.5	116873	79953.6	47707.2	97527.6
IL4		NM_000589.2	Endogenous	191.62	500.82	695.07	256.92	343.61	844.26
IL4R		NM_000418.2	Endogenous	565.48	685.46	762.99	453.31	445.55	699.05
IL5		NM_000879.2	Endogenous	273.06	309.74	63.24	436.2	617.19	212.46
IL6		NM_000600.1	Endogenous	37.08	821.79	53.76	26.3	1338.24	15.02
IL6R		NM_000565.2	Endogenous	227.71	453.59	347.57	73.15	313.63	199.72
IL6ST		NM_002184.2	Endogenous	1119.8	1262.98	2078.78	303.77	384.08	1177.99
IL7		NM_000880.2	Endogenous	1	16.69	12.7	2.88	1	1.27
IL7R		NM_002185.2	Endogenous	347.09	197.03	829.34	437.1	43.05	569.12
IL8		NM_000584.2	Endogenous	3742.38	1834.07	1407.46	4499.09	1382.46	1779.22
IL9		NM_000590.1	Endogenous	2692.98	1061.17	1063.11	2885.64	1187.58	1663.31
ILF3		NM_001137673.1	Endogenous	864.39	1268.35	1268.46	859.6	1241.55	1402.18
IRAK1		NM_001569.3	Endogenous	144.43	177.71	213.3	166.84	192.95	172.97
IRAK2		NM_001570.3	Endogenous	480.35	314.04	285.96	104.68	82.02	90.17
IRAK3		NM_007199.1	Endogenous	1	5.95	4.8	1	1	1.27
IRAK4		NM_016123.1	Endogenous	81.5	86.46	120.11	37.11	59.54	91.45
IRF1		NM_002198.1	Endogenous	83.35	131.55	154.86	97.47	129.24	123.29
IRF3		NM_001571.5	Endogenous	25.98	11.32	17.43	11.89	7.82	34.13
IRF4		NM_002460.1	Endogenous	4115.31	8835.23	10060.4	2471.25	4378.33	9000.35
IRF5		NM_002200.3	Endogenous	19.5	1.07	1.58	4.68	1.82	13.75
IRF7		NM_001572.3	Endogenous	99.08	97.2	328.61	27.2	39.3	234.11
IRF8		NM_002163.2	Endogenous	298.97	1137.39	707.71	123.6	432.05	240.48
IRGM		NM_001145805.1	Endogenous	9.32	32.79	25.33	3.78	8.57	4.83
ITGA2B		NM_000419.3	Endogenous	6.54	16.69	9.54	5.58	1	6.1
ITGA4		NM_000885.4	Endogenous	266.58	173.41	290.7	171.34	107.51	324.55
ITGA5		NM_002205.2	Endogenous	84.28	16.69	39.55	45.22	8.57	21.39
ITGA6		NM_000210.1	Endogenous	155.53	146.58	116.95	40.72	34.8	27.76
ITGAE		NM_002208.4	Endogenous	119.44	110.08	82.2	114.59	126.99	74.89
ITGAL		NM_002209.2	Endogenous	177.74	75.73	172.23	152.42	64.03	155.14
ITGAM		NM_000632.3	Endogenous	87.05	106.86	26.91	56.03	151.73	26.48
ITGAX		NM_000887.3	Endogenous	337.84	410.65	101.15	208.28	478.52	123.29
ITGB1		NM_033666.2	Endogenous	698.74	774.56	674.54	507.36	678.65	635.36
ITGB2		NM_000211.2	Endogenous	288.79	253.92	259.11	173.14	221.44	235.38
ITLN1		NM_017625.2	Endogenous	8.39	4.88	14.28	1.98	4.07	11.2
ITLN2		NM_080878.2	Endogenous	9.32	8.1	7.96	3.78	4.82	13.75
JAK1		NM_002227.1	Endogenous	216.61	408.5	426.54	135.31	238.67	333.47
JAK2		NM_004972.2	Endogenous	840.33	1195.36	1252.66	356.92	385.58	1004.76
JAK3		NM_000215.2	Endogenous	304.52	368.78	342.83	252.42	335.36	290.16
KCNJ2		NM_000891.2	Endogenous	6.54	22.05	20.59	5.58	1.82	1.27
KIR_Activating_Subgroup_1		NM_001083539.1	Endogenous	11.17	9.17	12.7	6.48	4.07	9.92
KIR_Activating_Subgroup_2		NM_014512.1	Endogenous	3.77	17.76	14.28	3.78	4.07	25.21
KIR_Inhibiting_Subgroup_1		NM_014218.2	Endogenous	9.32	17.76	9.54	1.08	12.32	21.39
KIR_Inhibiting_Subgroup_2		NM_014511.3	Endogenous	17.65	17.76	26.91	5.58	4.07	16.29
KIR3DL1		NM_013289.2	Endogenous	7.47	9.17	6.38	2.88	1	1.27
KIR3DL2		NM_006737.2	Endogenous	24.13	23.13	11.12	14.59	1	11.2
KIR3DL3		NM_153443.3	Endogenous	14.87	17.76	19.01	9.19	1	7.38
KIT		NM_000222.2	Endogenous	6.54	5.95	11.12	1	1	2.28
KLRAP1		NR_028045.1	Endogenous	5.62	1.07	11.12	3.78	7.07	2.28
KLRB1		NM_002258.2	Endogenous	131.47	190.59	276.48	121.79	45.3	265.96
KLRC1		NM_002259.3	Endogenous	24.13	46.74	26.91	2.88	1	3.55
KLRC2		NM_002260.3	Endogenous	21.35	32.79	28.49	4.68	7.82	16.29
KLRC3		NM_007333.2	Endogenous	13.02	13.47	11.12	1.98	1	4.83
KLRC4		NM_013431.2	Endogenous	6.54	18.83	17.43	10.99	1.82	8.65
KLRD1		NM_002262.3	Endogenous	2.84	1.07	1.58	1	1	2.28
KLRF1		NM_016523.1	Endogenous	15.8	16.69	19.01	2.88	1	6.1
KLRF2		NM_001190765.1	Endogenous	1	1.66	1.58	1	1	3.55
KLRG1		NM_005810.3	Endogenous	1.92	1.07	1.58	1	1.07	1.27
KLRG2		NM_198508.2	Endogenous	2.84	4.88	9.54	2.88	1.07	3.55
KLRK1		NM_007360.1	Endogenous	18.57	8.1	20.59	1.08	3.32	7.38
LAG3		NM_002286.5	Endogenous	2381.12	3020.25	4675.6	980.32	1063.16	3735.76
LAIR1		NM_002287.3	Endogenous	25.05	16.69	33.23	3.78	1	16.29
LAMP3		NM_014398.3	Endogenous	107.41	281.83	714.03	58.73	91.77	679.94
LCK		NM_005356.2	Endogenous	182.37	220.65	260.69	187.56	138.99	241.75
LCP2		NM_005565.3	Endogenous	421.12	337.65	1029.94	348.81	189.96	812.41
LEF1		NM_016269.3	Endogenous	108.34	111.15	170.65	73.15	100.01	88.9
LGALS3		NM_001177388.1	Endogenous	806.09	1393.95	1099.44	331.7	495.76	678.66
LIF		NM_002309.3	Endogenous	4973.16	2248.43	12537.1	5692.73	1951.35	9346.82
LILRA1		NM_006863.1	Endogenous	2.84	16.69	30.07	1	2.57	6.1
LILRA2		NM_006866.2	Endogenous	7.47	12.39	7.96	1.98	1	3.55
LILRA3		NM_006865.3	Endogenous	11.17	16.69	4.8	5.58	1	1.27
LILRA4		NM_012276.3	Endogenous	1	1.07	1.58	1	1	1.27
LILRA5		NM_181879.2	Endogenous	11.17	19.91	14.28	15.49	6.32	31.58
LILRA6		NM_024318.2	Endogenous	2.84	7.03	15.86	1	1	1.27
LILRB1		NM_001081637.1	Endogenous	7.47	1.07	17.43	3.78	1.07	1.27
LILRB2		NM_005874.1	Endogenous	6.54	20.98	19.01	5.58	3.32	12.47
LILRB3		NM_006864.2	Endogenous	6.54	8.1	7.96	9.19	1.82	3.55
LILRB4		NM_001081438.1	Endogenous	4.69	14.54	14.28	1.98	1	1.27
LILRB5		NM_001081442.1	Endogenous	3.77	10.25	11.12	3.78	1	3.55
LITAF		NM_004862.3	Endogenous	291.57	247.48	309.66	331.7	246.17	353.85
LTA		NM_000595.2	Endogenous	1143.86	965.63	2323.61	1508.22	384.83	1450.58
LTB4R		NM_181657.3	Endogenous	24.13	17.76	23.75	12.79	4.82	37.95
LTB4R2		NM_019839.4	Endogenous	18.57	19.91	25.33	15.49	9.32	29.03
LTBR		NM_002342.1	Endogenous	19.5	11.32	12.7	1	1	7.38
LTF		NM_002343.2	Endogenous	5.62	17.76	7.96	7.39	2.57	9.92
LY96		NM_015364.2	Endogenous	233.27	146.58	146.96	140.71	96.26	144.95
MAF		NM_005360.4	Endogenous	102.78	202.4	176.97	94.77	140.49	217.55
MALT1		NM_006785.2	Endogenous	1287.29	1235.07	1258.98	650.6	470.28	771.65
MAP4K1		NM_007181.3	Endogenous	313.78	253.92	216.46	205.58	173.47	202.27
MAP4K2		NM_004579.2	Endogenous	75.02	67.14	91.67	67.74	44.55	105.46
MAP4K4		NM_004834.3	Endogenous	1024.48	2822.73	1423.25	306.47	1678.52	1003.48
MAPK1		NM_138957.2	Endogenous	566.41	666.14	458.14	444.3	430.55	477.41
MAPK11		NM_002751.5	Endogenous	25.05	32.79	28.49	23.6	13.82	27.76
MAPK14		NM_001315.1	Endogenous	96.31	102.56	112.21	77.65	77.53	139.85
MAPKAPK2		NM_004759.3	Endogenous	4349.44	8201.89	5688.1	2346.03	3866.4	4459.28
MARCO		NM_006770.3	Endogenous	2.84	1.07	6.38	1	1	1.27
MASP1		NM_139125.3	Endogenous	1	1.07	3.22	1	1	1.27
MASP2		NM_139208.1	Endogenous	6.54	7.03	15.86	5.58	7.82	8.65
MBL2		NM_000242.2	Endogenous	3.77	2.73	9.54	2.88	1	2.28
MBP		NM_002385.2	Endogenous	38.93	40.3	39.55	17.29	25.06	27.76
MCL1		NM_021960.3	Endogenous	2640.23	2409.45	2149.86	1913.61	1614.06	1720.63
MIF		NM_002415.1	Endogenous	1110.54	1256.54	1042.58	1557.77	1680.02	1449.31
MME		NM_000902.2	Endogenous	4.69	11.32	7.96	1.08	1	1.27
MR1		NM_001531.2	Endogenous	11.17	4.88	11.12	7.39	1.82	18.84
MRC1		NM_002438.2	Endogenous	1	1.07	7.96	3.78	1	7.38
MS4A1		NM_152866.2	Endogenous	1	1.07	1.58	1	1	1.27
MSR1		NM_002445.3	Endogenous	3.77	1.07	1.58	1	1	1.27
MUC1		NM_001018017.1	Endogenous	27.83	16.69	25.33	20	14.57	62.15
MX1		NM_002462.2	Endogenous	961.55	2196.9	7768.4	113.69	151.73	6925.34
MYD88		NM_002468.3	Endogenous	148.13	253.92	342.83	80.36	180.21	316.91
NCAM1		NM_000615.5	Endogenous	12.1	24.2	30.07	11.89	3.32	12.47
NCF4		NM_000631.4	Endogenous	73.17	33.86	96.41	33.51	18.31	64.7
NCR1		NM_004829.5	Endogenous	32.45	4.88	34.81	20	5.57	27.76
NFATC1		NM_172389.1	Endogenous	264.73	289.35	300.18	229.9	126.99	229.02
NFATC2		NM_012340.3	Endogenous	506.26	676.87	816.7	328.99	276.15	702.87
NFATC3		NM_004555.2	Endogenous	396.14	285.05	398.11	283.95	224.43	454.48
NFIL3		NM_005384.2	Endogenous	2519.93	2767.99	2667.96	1183.91	1293.26	1985.57
NFKB1		NM_003998.2	Endogenous	825.52	1139.54	1151.57	687.54	747.61	904.13
NFKB2		NM_002502.2	Endogenous	926.39	1184.62	1364.81	753.3	934.24	1008.58
NFKBIA		NM_020529.1	Endogenous	19505.6	32725.3	23256.1	11709.6	20613.9	16346.3
NFKBIZ		NM_001005474.1	Endogenous	1683.37	1140.61	1156.31	548.8	656.16	706.69
NLRP3		NM_001079821.2	Endogenous	18.57	1.66	15.86	3.78	2.57	6.1
NOD1		NM_006092.1	Endogenous	27.83	43.52	71.14	19.1	34.05	37.95
NOD2		NM_022162.1	Endogenous	36.16	75.73	37.97	51.53	64.03	81.26
NOS2		NM_000625.4	Endogenous	10.24	19.91	22.17	7.39	1	4.83
NOTCH1		NM_017617.3	Endogenous	70.4	84.32	105.89	48.82	94.77	91.45
NOTCH2		NM_024408.3	Endogenous	411.87	380.59	448.66	254.22	307.63	346.2
NT5E		NM_002526.2	Endogenous	269.36	206.69	260.69	94.77	43.8	144.95
PAX5		NM_016734.1	Endogenous	4.69	14.54	6.38	2.88	1	6.1
PDCD1		NM_005018.1	Endogenous	419.27	389.18	704.55	342.51	173.47	552.56
PDCD1LG2		NM_025239.3	Endogenous	24.13	14.54	11.12	2.88	16.06	7.38
PDCD2		NM_144781.2	Endogenous	83.35	102.56	115.37	82.16	78.28	116.92
PDGFB		NM_033016.2	Endogenous	13.02	26.35	15.86	7.39	4.82	12.47
PDGFRB		NM_002609.3	Endogenous	10.24	15.61	17.43	1	1	1.27
PECAM1		NM_000442.3	Endogenous	25.98	23.13	23.75	29.01	18.31	11.2
PIGR		NM_002644.2	Endogenous	21.35	14.54	17.43	3.78	1	12.47
PLA2G2A		NM_000300.2	Endogenous	11.17	11.32	12.7	1.08	1	9.92
PLA2G2E		NM_014589.1	Endogenous	5.62	2.73	9.54	2.88	4.07	2.28
PLAU		NM_002658.2	Endogenous	90.75	61.77	44.29	47.02	6.32	25.21
PLAUR		NM_001005376.1	Endogenous	87.98	67.14	64.82	69.54	27.31	44.32
PML		NM_002675.3	Endogenous	60.22	63.92	205.4	41.62	30.31	141.12
POU2F2		NM_002698.2	Endogenous	373.93	464.32	450.24	469.53	306.13	453.2
PPARG		NM_015869.3	Endogenous	45.41	14.54	22.17	49.73	6.32	20.11
PPBP		NM_002704.2	Endogenous	15.8	16.69	17.43	2.88	4.82	21.39
PRDM1		NM_001198.3	Endogenous	1312.28	2049.84	2042.45	762.31	1092.39	1612.35
PRF1		NM_005041.3	Endogenous	1907.31	1746.05	1871.85	1264.99	833.05	2208.49
PRKCD		NM_006254.3	Endogenous	253.62	365.56	176.97	246.11	325.62	155.14
PSMB10		NM_002801.2	Endogenous	199.95	272.17	271.75	253.32	318.13	334.74
PSMB5		NM_001130725.1	Endogenous	436.85	587.77	571.86	645.2	762.6	683.76
PSMB7		NM_002799.2	Endogenous	1148.49	1363.89	1413.78	1260.49	1473.15	1495.16
PSMB8		NM_004159.4	Endogenous	796.83	709.07	1499.07	1001.94	882.52	1670.95
PSMB9		NM_002800.4	Endogenous	491.45	478.28	1099.44	554.21	727.37	1208.56
PSMC2		NM_002803.3	Endogenous	618.23	609.24	677.7	600.15	667.41	608.61
PSMD7		NM_002811.3	Endogenous	1274.34	1802.94	1565.42	1294.72	1825.43	1493.89
PTAFR		NM_000952.3	Endogenous	1	13.47	23.75	1	8.57	1.27
PTGER4		NM_000958.2	Endogenous	348.94	458.96	625.57	174.95	131.49	343.66
PTGS2		NM_000963.1	Endogenous	165.71	110.08	44.29	82.16	67.03	63.42
PTK2		NM_005607.3	Endogenous	25.05	29.57	23.75	32.61	13.07	11.2
PTPN2		NM_002828.2	Endogenous	183.29	257.14	260.69	156.03	193.7	225.19
PTPN22		NM_015967.4	Endogenous	1476.08	1334.91	1142.09	1118.15	637.43	1179.26
PTPN6		NM_002831.5	Endogenous	158.31	192.74	238.57	192.06	253.67	260.86
PTPRC_all		NM_080921.2	Endogenous	2863.25	2543.63	2415.23	1300.12	1252.04	2036.53
PYCARD		NM_013258.3	Endogenous	23.2	29.57	7.96	15.49	24.31	23.94
RAF1		NM_002880.2	Endogenous	343.39	405.28	360.2	324.49	324.12	375.5
RAG1		NM_000448.2	Endogenous	9.32	15.61	14.28	7.39	2.57	9.92
RAG2		NM_000536.3	Endogenous	22.27	30.64	23.75	3.78	5.57	11.2
RARRES3		NM_004585.3	Endogenous	2382.04	1926.39	1099.44	462.32	836.8	696.5
RELA		NM_021975.2	Endogenous	159.23	147.65	175.39	100.17	129.99	148.77
RELB		NM_006509.2	Endogenous	285.09	522.29	508.68	260.53	358.6	420.08
RORC		NM_001001523.1	Endogenous	127.77	155.16	352.3	170.44	27.31	416.26
RUNX1		NM_001754.4	Endogenous	449.81	582.41	443.92	306.47	455.29	380.6
S100A8		NM_002964.3	Endogenous	9.32	1.07	3.22	1	1	1.27
S100A9		NM_002965.2	Endogenous	22.27	42.45	28.49	2.88	6.32	8.65
S1PR1		NM_001400.3	Endogenous	194.4	59.63	97.99	135.31	63.28	79.98
sCTLA4		NM_001037631.1	Endogenous	1292.85	1986.5	1728.11	386.65	1707.75	1300.27
SELE		NM_000450.2	Endogenous	4.69	1.66	1.58	1	2.57	1.27
SELL		NR_029467.1	Endogenous	988.39	1122.36	1846.58	250.62	435.8	1479.88
SELPLG		NM_003006.3	Endogenous	60.22	44.6	49.03	11.89	29.56	39.22
SERPING1		NM_000062.2	Endogenous	4.69	10.25	6.38	1.08	1.82	18.84
SH2D1A		NM_001114937.2	Endogenous	262.88	378.45	461.29	244.31	164.47	271.05
SIGIRR		NM_021805.2	Endogenous	80.57	92.9	120.11	52.43	37.05	106.73
SKI		NM_003036.2	Endogenous	183.29	188.44	210.14	157.83	156.23	141.12
SLAMF1		NM_003037.2	Endogenous	2180.3	2123.91	2356.78	1244.27	1414.69	1634.01
SLAMF6		NM_001184714.1	Endogenous	87.05	93.98	180.13	41.62	33.3	128.39
SLAMF7		NM_021181.3	Endogenous	20.42	30.64	56.92	23.6	10.07	64.7
SLC2A1		NM_006516.2	Endogenous	375.78	380.59	173.81	151.52	139.74	127.11
SMAD3		NM_005902.3	Endogenous	61.14	14.54	82.2	31.71	1	63.42
SMAD5		NM_005903.5	Endogenous	63.92	67.14	66.4	59.64	48.29	58.33
SOCS1		NM_003745.1	Endogenous	681.16	631.78	620.83	832.58	551.98	780.57
SOCS3		NM_003955.3	Endogenous	717.25	788.51	853.03	396.56	578.96	590.77
SPP1		NM_000582.2	Endogenous	51.89	78.95	41.13	33.51	14.57	69.79
SRC		NM_005417.3	Endogenous	64.84	109.01	28.49	37.11	47.54	34.13
STAT1		NM_007315.2	Endogenous	481.27	710.15	1453.27	260.53	493.52	1162.71
STAT2		NM_005419.2	Endogenous	165.71	169.12	445.5	101.98	115.75	338.56
STAT3		NM_139276.2	Endogenous	1021.71	1300.56	1189.48	671.32	967.97	972.91
STAT4		NM_003151.2	Endogenous	1013.38	2326.79	1758.12	534.39	1125.37	1476.06
STAT5A		NM_003152.2	Endogenous	1476.08	2390.13	2892.26	996.53	1181.58	2376.63
STAT5B		NM_012448.3	Endogenous	770.92	1225.41	1194.22	506.46	658.41	1012.4
STAT6		NM_003153.3	Endogenous	328.58	468.62	466.03	307.37	458.29	474.86
SYK		NM_003177.3	Endogenous	7.47	10.25	17.43	8.29	10.82	8.65
TAGAP		NM_054114.3	Endogenous	840.33	720.88	1263.72	1033.47	122.5	1199.65
TAL1		NM_003189.2	Endogenous	16.72	13.47	14.28	2.88	1	3.55
TAP1		NM_000593.5	Endogenous	167.56	174.49	417.07	205.58	220.69	398.43
TAP2		NM_000544.3	Endogenous	100.01	129.4	219.62	53.33	82.77	197.17
TAPBP		NM_003190.4	Endogenous	410.94	523.36	503.94	285.75	405.07	479.95
TBK1		NM_013254.2	Endogenous	205.5	217.43	213.3	138.91	184.71	158.96
TBX21		NM_013351.1	Endogenous	1082.78	1939.27	2026.65	736.18	1163.6	1560.13
TCF4		NM_003199.1	Endogenous	7.47	10.25	12.7	6.48	1.82	1.27
TCF7		NM_003202.2	Endogenous	133.32	121.89	151.7	229	75.28	102.91
TFRC		NM_003234.1	Endogenous	2158.1	3696.54	4274.38	1605.52	3668.53	3980.33
TGFB1		NM_000660.3	Endogenous	792.21	757.38	859.35	704.65	503.26	620.07
TGFBI		NM_000358.2	Endogenous	1	1.07	1.58	2.88	1.07	1.27
TGFBR1		NM_004612.2	Endogenous	13.95	25.27	22.17	9.19	9.32	11.2
TGFBR2		NM_001024847.1	Endogenous	813.49	730.54	1066.27	275.84	248.42	572.94
THY1		NM_006288.2	Endogenous	1.92	5.95	6.38	38.01	94.02	1.27
TICAM1		NM_014261.1	Endogenous	134.25	171.27	214.88	138.91	97.76	189.53
TIGIT		NM_173799.2	Endogenous	90.75	116.52	240.15	115.49	52.04	192.08
TIRAP		NM_148910.2	Endogenous	20.42	16.69	14.28	22.7	11.57	15.02
TLR1		NM_003263.3	Endogenous	5.62	24.2	15.86	1	4.07	9.92
TLR2		NM_003264.3	Endogenous	24.13	14.54	33.23	9.19	16.06	23.94
TLR3		NM_003265.2	Endogenous	29.68	27.42	26.91	12.79	11.57	22.66
TLR4		NM_138554.2	Endogenous	13.95	10.25	4.8	10.99	3.32	13.75
TLR5		NM_003268.3	Endogenous	17.65	18.83	20.59	9.19	8.57	32.85
TLR7		NM_016562.3	Endogenous	4.69	1.66	6.38	1.98	1	11.2
TLR8		NM_016610.2	Endogenous	4.69	20.98	22.17	1.08	1	2.28
TLR9		NM_017442.2	Endogenous	4.69	17.76	15.86	9.19	1	15.02
TMEM173		NM_198282.1	Endogenous	1152.19	353.76	484.99	947.89	1111.13	541.09
TNF		NM_000594.2	Endogenous	15342.2	10659.1	30399	9125.92	1913.13	15003.7
TNFAIP3		NM_006290.2	Endogenous	2814.2	3500.09	4898.32	1584.8	2028.55	2998.24
TNFAIP6		NM_007115.2	Endogenous	1	1.07	1.64	2.88	1	1.27
TNFRSF10C		NM_003841.3	Endogenous	7.47	1.07	9.54	1	1	1.27
TNFRSF11A		NM_003839.2	Endogenous	91.68	113.3	31.65	48.82	113.5	41.77
TNFRSF13B		NM_012452.2	Endogenous	5.62	1.07	1.64	1	1	3.55
TNFRSF13C		NM_052945.3	Endogenous	31.53	84.32	63.24	18.2	33.3	25.21
TNFRSF14		NM_003820.2	Endogenous	108.34	127.25	135.9	77.65	100.01	104.18
TNFRSF17		NM_001192.2	Endogenous	15.8	7.03	30.07	8.29	1	3.55
TNFRSF1B		NM_001066.2	Endogenous	571.04	836.82	843.55	397.46	391.58	631.53
TNFRSF4		NM_003327.2	Endogenous	1672.26	1689.15	1704.42	1795.6	1680.02	2102.76
TNFRSF8		NM_152942.2	Endogenous	209.21	525.51	249.63	197.47	985.96	375.5
TNFRSF9		NM_001561.4	Endogenous	716.32	631.78	584.5	980.32	641.92	812.41
TNFSF10		NM_003810.2	Endogenous	119.44	180.93	744.04	105.58	19.06	474.86
TNFSF11		NM_003701.2	Endogenous	2.84	1.07	9.54	9.19	7.07	7.38
TNFSF12		NM_003809.2	Endogenous	73.17	41.38	61.66	59.64	36.3	51.96
TNFSF13B		NM_006573.4	Endogenous	28.75	39.23	107.47	8.29	8.57	77.43
TNFSF15		NM_001204344.1	Endogenous	13.02	24.2	31.65	1.98	3.32	9.92
TNFSF4		NM_003326.2	Endogenous	15.8	27.42	19.01	12.79	22.81	16.29
TNFSF8		NM_001244.3	Endogenous	282.31	818.57	1518.03	201.97	445.55	663.38
TOLLIP		NM_019009.2	Endogenous	198.1	305.45	238.57	201.07	173.47	208.64
TP53		NM_000546.2	Endogenous	127.77	147.65	229.1	162.33	218.44	290.16
TRAF1		NM_005658.3	Endogenous	1444.61	1411.12	2096.15	1095.63	840.55	1194.55
TRAF2		NM_021138.3	Endogenous	90.75	153.02	178.55	96.57	106.76	114.37
TRAF3		NM_145725.1	Endogenous	933.79	1129.87	1325.32	694.74	686.14	1068.44
TRAF4		NM_004295.2	Endogenous	235.12	393.47	450.24	223.59	231.18	337.29
TRAF5		NM_004619.3	Endogenous	752.41	1002.13	721.92	448.81	600.7	825.15
TRAF6		NM_145803.1	Endogenous	96.31	136.92	96.41	72.25	77.53	96.54
TYK2		NM_003331.3	Endogenous	78.72	86.46	120.11	53.33	61.04	62.15
UBE2L3		NM_198157.1	Endogenous	83.35	124.03	94.83	78.55	91.02	114.37
VCAM1		NM_001078.3	Endogenous	1	7.03	1.58	1	1	1.27
VTN		NM_000638.3	Endogenous	8.39	15.61	17.43	2.88	1	9.92
XBP1		NM_005080.2	Endogenous	129.62	244.26	199.09	114.59	243.17	181.89
XCL1		NM_002995.1	Endogenous	144.43	136.92	143.8	91.17	28.06	68.52
XCR1		NM_005283.2	Endogenous	9.32	11.32	28.49	5.58	1	17.57
ZAP70		NM_001079.3	Endogenous	246.22	297.94	417.07	144.32	188.46	376.78
ZBTB16		NM_006006.4	Endogenous	62.99	42.45	85.36	12.79	10.07	36.67
ZEB1		NM_001128128.1	Endogenous	160.16	191.66	205.4	79.45	88.77	143.67

## Sheet: Sheet4 miRNAs
MiRNA profiling of T lymphocytes treated with vitamin D and IFN-b (normalized data)
Gene Name	Annotation	Accession #	Class Name	untr a	untr b	untr c	ifnb a	ifnb b	ifnb c	vitd a	vitd b	vitd c
hsa-miR-142-3p		MIMAT0000434	Endogenous1	32721	30392.1	23364.5	32868.1	32331.4	24564.1	20372.7	25869.3	21622.9
hsa-miR-150-5p		MIMAT0000451	Endogenous1	6495.28	5647.81	7143.72	22690.3	10681.4	19120.2	11393.3	6878.67	11607.5
hsa-miR-29b-3p		MIMAT0000100	Endogenous1	11607.6	8870.73	11757.6	5305.45	6507.99	5150.85	5157.78	6011.54	7237.27
hsa-miR-21-5p		MIMAT0000076	Endogenous1	3453.88	4094.46	5160.1	5450.45	7925.1	7837.44	7204.24	7769.03	9470
hsa-miR-4454+hsa-miR-7975		MIMAT0018976	Endogenous1	3030.21	2959.94	4916.09	6719.22	4749.58	6000.76	15980.5	3952.69	4387.22
hsa-miR-155-5p		MIMAT0000646	Endogenous1	5787.02	4245.19	3778.38	1709.72	2082.29	1572.41	1111.61	1168.45	1372.06
hsa-miR-15b-5p		MIMAT0000417	Endogenous1	1559.34	1922.65	1779.51	1188.4	1258.73	1654.09	1145	1326.87	1729.06
hsa-miR-342-3p		MIMAT0000753	Endogenous1	597.41	600.57	703.83	1720.07	1255.02	1726.94	1839.62	1424.54	2136.64
hsa-miR-16-5p		MIMAT0000069	Endogenous1	1078.11	1220.76	956.99	1754.6	1651.96	1356.07	999.4	1223.84	1348.26
hsa-let-7g-5p		MIMAT0000414	Endogenous1	981.65	981.43	1173.55	1267.8	1240.18	1508.39	1345.37	1047.55	1406.28
hsa-let-7a-5p		MIMAT0000062	Endogenous1	1419.18	1635.56	1337.24	699.87	1047.28	737.96	1402.81	1179.17	1263.48
hsa-miR-29a-3p		MIMAT0000086	Endogenous1	1828.47	2602.09	1856.78	513.44	754.21	417.86	887.19	989.78	765.16
hsa-miR-25-3p		MIMAT0000081	Endogenous1	936.89	977.98	795.33	1205.66	1058.41	1086.75	883.18	695.57	839.54
hsa-miR-20a-5p+hsa-miR-20b-5p		MIMAT0000075	Endogenous1	1302.47	1076.36	858.37	758.57	898.89	543.69	815.06	1176.79	661.04
hsa-miR-19b-3p		MIMAT0000074	Endogenous1	935.82	844.51	696.71	789.64	880.34	384.75	435.69	854.59	518.24
hsa-miR-191-5p		MIMAT0000440	Endogenous1	1265.7	1323.17	907.17	366.71	375.82	303.07	616.02	532.99	622.36
hsa-miR-222-3p		MIMAT0000279	Endogenous1	373.59	260.56	501.5	894.94	913.73	1095.58	601.33	562.77	793.43
hsa-miR-93-5p		MIMAT0000093	Endogenous1	1058.93	1026.3	673.32	504.81	427.75	250.09	656.1	609.22	583.69
hsa-miR-15a-5p		MIMAT0000068	Endogenous1	752.5	544.19	699.76	591.12	364.69	457.6	478.43	318.59	512.29
hsa-miR-374a-5p		MIMAT0000727	Endogenous1	439.14	338.23	529.97	337.37	553.88	693.81	335.5	535.37	674.43
hsa-miR-1246		MIMAT0005898	Endogenous1	90.07	33.31	1089.16	140.58	735.66	1117.66	120.44	467.48	543.53
hsa-miR-23a-3p		MIMAT0000078	Endogenous1	1240.65	870.39	623.51	278.68	242.27	221.39	296.76	238.19	320.4
hsa-miR-146a-5p		MIMAT0000449	Endogenous1	675.75	622.43	520.82	142.3	468.56	188.28	300.77	685.45	488.49
hsa-let-7i-5p		MIMAT0000415	Endogenous1	308.04	300.83	305.27	497.91	450.01	590.05	531.87	384.1	457.25
hsa-let-7d-5p		MIMAT0000065	Endogenous1	475.91	476.3	421.18	247.6	301.62	272.16	378.25	328.71	387.34
hsa-miR-19a-3p		MIMAT0000073	Endogenous1	457.26	407.27	267.65	468.56	498.24	216.97	192.57	314.42	229.66
hsa-miR-106a-5p+hsa-miR-17-5p		MIMAT0000103	Endogenous1	466.85	414.74	338.82	316.65	405.5	201.52	334.17	317.39	254.95
hsa-miR-302d-3p		MIMAT0000718	Endogenous1	155.09	190.37	334.76	532.43	75.33	987.41	278.06	184.58	1.49
hsa-miR-30d-5p		MIMAT0000245	Endogenous1	119.92	98.9	92.78	242.42	149.52	135.29	662.77	494.28	382.88
hsa-let-7b-5p		MIMAT0000063	Endogenous1	166.28	199	189.37	306.29	149.52	278.79	288.75	208.41	298.09
hsa-miR-18a-5p		MIMAT0000072	Endogenous1	358.13	295.08	194.45	221.71	205.17	115.43	168.52	176.84	110.66
hsa-miR-32-5p		MIMAT0000090	Endogenous1	189.2	155.85	299.17	175.1	160.65	186.07	117.76	142.9	293.63
hsa-miR-29c-3p		MIMAT0000681	Endogenous1	243.55	193.82	233.09	137.12	149.52	128.67	187.23	166.72	183.55
hsa-miR-363-3p		MIMAT0000707	Endogenous1	139.1	171.96	220.88	106.05	427.75	166.2	57.65	86.91	156.78
hsa-miR-132-3p		MIMAT0000426	Endogenous1	268.07	273.22	56.18	180.28	220.01	62.45	197.91	196.5	57.11
hsa-miR-4443		MIMAT0018961	Endogenous1	73.55	129.96	102.95	199.27	130.98	424.48	135.13	82.15	199.91
hsa-miR-26b-5p		MIMAT0000083	Endogenous1	100.2	92.57	87.69	173.38	197.75	161.79	184.55	185.18	240.08
hsa-miR-28-5p		MIMAT0000085	Endogenous1	114.59	136.87	138.53	152.66	93.88	296.45	116.43	100.02	153.8
hsa-miR-125a-5p		MIMAT0000443	Endogenous1	149.23	249.05	174.12	106.05	105.01	117.63	96.39	132.18	144.88
hsa-miR-146b-5p		MIMAT0002809	Endogenous1	57.56	68.4	52.11	185.46	286.78	236.84	85.7	138.13	159.75
hsa-miR-148a-3p		MIMAT0000243	Endogenous1	186	156.43	194.45	119.86	86.46	130.88	109.75	93.46	185.04
hsa-miR-135b-5p		MIMAT0000758	Endogenous1	99.13	85.66	54.14	123.31	101.3	126.46	165.85	231.63	162.73
hsa-miR-106b-5p		MIMAT0000680	Endogenous1	107.66	100.62	88.71	149.21	160.65	99.97	109.75	128.6	158.26
hsa-miR-98-5p		MIMAT0000096	Endogenous1	180.67	273.22	93.79	43.91	71.62	38.16	132.46	175.65	89.84
hsa-miR-424-5p		MIMAT0001341	Endogenous1	39.44	47.69	40.93	40.46	60.49	91.14	196.58	329.31	225.2
hsa-miR-1260a		MIMAT0005911	Endogenous1	53.3	114.43	83.63	185.46	142.11	88.94	131.12	102.4	115.13
hsa-miR-181a-5p		MIMAT0000256	Endogenous1	73.55	75.31	108.03	114.68	179.2	188.28	57.65	70.24	89.84
hsa-miR-26a-5p		MIMAT0000082	Endogenous1	78.88	93.72	95.83	140.58	41.94	104.39	167.19	75	156.78
hsa-let-7f-5p		MIMAT0000067	Endogenous1	94.87	122.48	99.9	78.43	67.91	86.73	141.81	93.46	115.13
hsa-miR-423-5p		MIMAT0004748	Endogenous1	69.29	59.78	106	140.58	64.2	135.29	123.11	61.3	118.1
hsa-miR-30e-5p		MIMAT0000692	Endogenous1	41.04	44.24	35.84	169.92	108.72	102.18	103.07	118.48	128.51
hsa-miR-140-5p		MIMAT0000431	Endogenous1	94.87	99.47	81.59	102.6	86.46	86.73	80.36	106.57	85.38
hsa-miR-92a-3p		MIMAT0000092	Endogenous1	65.02	78.76	94.81	76.71	116.14	106.6	91.05	91.08	83.89
hsa-miR-3065-5p		MIMAT0015066	Endogenous1	34.11	48.84	64.31	30.1	108.72	150.75	143.14	51.78	121.08
hsa-miR-6724-5p		MIMAT0025856	Endogenous1	54.9	58.62	51.09	121.59	90.17	128.67	71.01	50.58	88.35
hsa-miR-30b-5p		MIMAT0000420	Endogenous1	53.3	52.87	46.01	69.8	49.36	77.9	101.73	120.86	127.03
hsa-miR-873-3p		MIMAT0022717	Endogenous1	30.92	40.79	64.31	138.85	34.52	130.88	121.77	58.33	74.96
hsa-miR-34a-5p		MIMAT0000255	Endogenous1	104.46	137.44	39.91	76.71	67.91	84.52	71.01	44.03	42.24
hsa-miR-192-5p		MIMAT0000222	Endogenous1	41.58	39.64	81.59	71.53	23.39	166.2	88.38	51.18	94.3
hsa-miR-503-5p		MIMAT0002874	Endogenous1	29.32	33.89	33.81	50.81	45.65	106.6	87.04	139.92	97.28
hsa-miR-548ah-5p		MIMAT0018972	Endogenous1	25.05	47.12	74.48	106.05	38.23	133.09	83.03	28.55	82.4
hsa-miR-378i		MIMAT0019074	Endogenous1	77.28	71.28	104.98	71.53	71.62	84.52	34.94	38.67	40.75
hsa-miR-7-5p		MIMAT0000252	Endogenous1	33.58	24.11	22.62	125.04	101.3	210.35	30.94	14.85	28.85
hsa-miR-612		MIMAT0003280	Endogenous1	23.99	37.34	51.09	112.96	38.23	148.54	75.02	27.95	67.53
hsa-miR-122-5p		MIMAT0000421	Endogenous1	49.57	46.54	20.59	111.23	41.94	44.79	120.44	35.1	69.01
hsa-miR-149-5p		MIMAT0000450	Endogenous1	35.18	29.86	63.29	80.16	30.81	111.01	80.36	32.12	71.99
hsa-miR-107		MIMAT0000104	Endogenous1	70.35	96.02	50.08	50.81	38.23	62.45	53.65	47.61	64.55
hsa-miR-374b-5p		MIMAT0004955	Endogenous1	57.03	59.78	51.09	30.1	79.04	58.03	40.29	75	63.06
hsa-miR-423-3p		MIMAT0001340	Endogenous1	40.51	41.37	73.46	62.9	41.94	77.9	61.66	35.7	69.01
hsa-miR-590-5p		MIMAT0003258	Endogenous1	53.3	59.2	56.18	81.89	34.52	64.65	50.97	33.91	63.06
hsa-let-7c-5p		MIMAT0000064	Endogenous1	51.7	40.21	49.06	59.44	34.52	80.11	52.31	51.18	69.01
hsa-miR-1307-3p		MIMAT0005951	Endogenous1	23.99	28.71	39.91	88.79	38.23	104.39	53.65	29.14	79.43
hsa-miR-212-3p		MIMAT0000269	Endogenous1	27.72	28.13	53.13	81.89	27.1	102.18	60.32	31.53	57.11
hsa-miR-575		MIMAT0003240	Endogenous1	22.39	25.83	76.51	49.09	12.27	117.63	37.62	29.14	79.43
hsa-miR-1283		MIMAT0005799	Endogenous1	1	1	1.02	1.73	375.82	2.21	1.34	63.09	1.49
hsa-miR-24-3p		MIMAT0000080	Endogenous1	94.33	78.76	26.69	54.27	67.91	20.5	37.62	37.48	22.9
hsa-miR-188-5p		MIMAT0000457	Endogenous1	18.13	30.43	34.83	57.72	3.71	133.09	72.35	40.46	48.19
hsa-miR-127-3p		MIMAT0000446	Endogenous1	21.86	24.11	39.91	74.98	12.27	97.77	53.65	32.72	52.65
hsa-miR-1972		MIMAT0009447	Endogenous1	21.32	25.83	34.83	54.27	19.68	95.56	57.65	30.34	69.01
hsa-miR-302b-3p		MIMAT0000715	Endogenous1	17.59	30.43	48.04	87.06	3.71	97.77	42.96	27.36	52.65
hsa-miR-6721-5p		MIMAT0025852	Endogenous1	14.93	24.11	37.88	52.54	12.27	97.77	76.35	31.53	60.09
hsa-miR-608		MIMAT0003276	Endogenous1	23.99	24.11	34.83	64.62	4.85	115.43	45.63	26.76	64.55
hsa-miR-450a-5p		MIMAT0001545	Endogenous1	22.39	20.08	51.09	59.44	8.56	66.86	44.29	49.39	76.45
hsa-miR-1257		MIMAT0005908	Endogenous1	23.99	26.41	35.84	71.53	34.52	73.48	64.33	16.04	51.16
hsa-miR-30c-5p		MIMAT0000244	Endogenous1	34.11	40.21	25.67	57.72	38.23	86.73	38.95	23.78	51.16
hsa-miR-361-3p		MIMAT0004682	Endogenous1	36.25	28.13	32.79	55.99	34.52	31.54	92.38	29.14	55.63
hsa-miR-125b-5p		MIMAT0000423	Endogenous1	23.46	25.83	38.89	68.08	8.56	97.77	54.98	24.38	54.14
hsa-miR-1973		MIMAT0009448	Endogenous1	19.73	16.63	20.59	116.41	67.91	60.24	20.25	14.25	57.11
hsa-miR-574-5p		MIMAT0004795	Endogenous1	21.86	13.75	48.04	71.53	4.85	102.18	64.33	11.28	49.68
hsa-miR-378g		MIMAT0018937	Endogenous1	26.65	20.65	40.93	57.72	49.36	102.18	34.94	27.95	25.88
hsa-miR-140-3p		MIMAT0004597	Endogenous1	26.65	17.78	23.64	73.25	19.68	69.07	61.66	30.34	63.06
hsa-miR-2682-5p		MIMAT0013517	Endogenous1	34.11	16.05	39.91	64.62	19.68	80.11	49.64	17.83	61.58
hsa-miR-2053		MIMAT0009978	Endogenous1	19.19	24.11	35.84	76.71	12.27	104.39	34.94	22.59	49.68
hsa-miR-320e		MIMAT0015072	Endogenous1	30.92	22.38	49.06	49.09	15.97	111.01	36.28	16.64	43.73
hsa-miR-630		MIMAT0003299	Endogenous1	43.71	37.91	31.77	43.91	41.94	82.31	24.26	22.59	45.21
hsa-miR-644a		MIMAT0003314	Endogenous1	18.13	20.08	34.83	66.35	15.97	99.97	37.62	20.21	60.09
hsa-miR-651-5p		MIMAT0003321	Endogenous1	26.12	22.38	40.93	37	19.68	97.77	48.3	17.83	55.63
hsa-miR-4755-5p		MIMAT0019895	Endogenous1	19.19	26.41	22.62	73.25	15.97	91.14	45.63	23.19	46.7
hsa-miR-1261		MIMAT0005913	Endogenous1	13.33	16.05	29.74	64.62	23.39	84.52	50.97	17.23	55.63
hsa-miR-579-5p		MIMAT0026616	Endogenous1	14.93	21.23	44.99	59.44	15.97	86.73	32.27	22.59	57.11
hsa-miR-1258		MIMAT0005909	Endogenous1	16.53	21.8	33.81	40.46	23.39	95.56	49.64	20.21	52.65
hsa-miR-486-3p		MIMAT0004762	Endogenous1	15.46	14.33	6.36	37	3.71	16.09	111.08	30.93	116.61
hsa-miR-891b		MIMAT0004913	Endogenous1	22.92	19.5	33.81	43.91	15.97	104.39	36.28	16.64	52.65
hsa-miR-216b-5p		MIMAT0004959	Endogenous1	20.79	24.11	38.89	64.62	8.56	91.14	38.95	16.64	42.24
hsa-miR-1236-3p		MIMAT0005591	Endogenous1	14.4	16.63	38.89	62.9	19.68	82.31	40.29	24.97	45.21
hsa-miR-217		MIMAT0000274	Endogenous1	17.06	20.65	43.98	23.19	27.1	84.52	45.63	27.36	52.65
hsa-miR-186-5p		MIMAT0000456	Endogenous1	26.12	24.68	38.89	49.09	19.68	60.24	33.61	30.93	58.6
hsa-miR-1285-5p		MIMAT0022719	Endogenous1	14.4	21.23	31.77	45.63	30.81	91.14	36.28	17.83	49.68
hsa-miR-3180		MIMAT0018178	Endogenous1	17.06	21.23	32.79	59.44	12.27	82.31	53.65	15.45	40.75
hsa-miR-340-5p		MIMAT0004692	Endogenous1	19.19	33.89	36.86	50.81	30.81	77.9	24.26	18.42	42.24
hsa-miR-200c-3p		MIMAT0000617	Endogenous1	28.79	27.56	30.76	59.44	30.81	51.41	38.95	28.55	34.8
hsa-miR-138-5p		MIMAT0000430	Endogenous1	11.2	16.05	31.77	45.63	38.23	84.52	38.95	17.83	45.21
hsa-miR-1193		MIMAT0015049	Endogenous1	26.12	20.65	40.93	47.36	15.97	77.9	44.29	14.25	39.26
hsa-miR-1298-5p		MIMAT0005800	Endogenous1	10.67	24.68	32.79	50.81	23.39	66.86	57.65	19.02	40.75
hsa-miR-325		MIMAT0000771	Endogenous1	16	14.33	31.77	54.27	12.27	91.14	56.32	14.85	34.8
hsa-miR-33a-5p		MIMAT0000091	Endogenous1	44.24	38.49	31.77	31.82	15.97	40.37	54.98	26.17	40.75
hsa-miR-1307-5p		MIMAT0022727	Endogenous1	14.93	22.38	19.57	35.28	12.27	91.14	40.29	22.59	57.11
hsa-miR-181b-2-3p		MIMAT0031893	Endogenous1	25.59	18.93	34.83	35.28	8.56	69.07	53.65	25.57	42.24
hsa-miR-92a-1-5p		MIMAT0004507	Endogenous1	28.25	35.61	1.02	59.44	41.94	2.21	71.01	71.43	1.49
hsa-miR-379-5p		MIMAT0000733	Endogenous1	22.92	17.2	20.59	38.73	15.97	104.39	42.96	13.66	33.31
hsa-miR-129-2-3p		MIMAT0004605	Endogenous1	19.19	25.26	35.84	52.54	23.39	51.41	38.95	20.81	42.24
hsa-miR-3934-5p		MIMAT0018349	Endogenous1	17.06	16.63	24.66	26.65	15.97	82.31	48.3	19.02	58.6
hsa-miR-770-5p		MIMAT0003948	Endogenous1	23.46	17.78	23.64	50.81	23.39	60.24	46.97	21.4	40.75
hsa-miR-1287-5p		MIMAT0005878	Endogenous1	21.32	18.93	32.79	50.81	8.56	75.69	48.3	15.45	36.29
hsa-miR-593-3p		MIMAT0004802	Endogenous1	7.47	17.2	16.52	45.63	27.1	86.73	37.62	16.64	52.65
hsa-miR-194-5p		MIMAT0000460	Endogenous1	41.04	33.89	15.51	47.36	23.39	46.99	37.62	25.57	34.8
hsa-miR-425-5p		MIMAT0003393	Endogenous1	59.69	60.93	37.88	23.19	15.97	2.21	38.95	32.72	33.31
hsa-miR-518f-3p		MIMAT0002842	Endogenous1	17.06	18.35	38.89	31.82	12.27	93.35	45.63	14.85	28.85
hsa-miR-210-3p		MIMAT0000267	Endogenous1	28.79	41.37	28.72	54.27	19.68	49.2	24.26	26.76	27.36
hsa-miR-520d-3p		MIMAT0002856	Endogenous1	30.92	21.8	23.64	55.99	3.71	66.86	52.31	19.61	24.39
hsa-miR-454-3p		MIMAT0003885	Endogenous1	19.19	18.93	15.51	74.98	34.52	27.12	28.26	41.06	39.26
hsa-miR-147a		MIMAT0000251	Endogenous1	13.86	11.45	32.79	30.1	12.27	73.48	56.32	11.87	54.14
hsa-miR-96-5p		MIMAT0000095	Endogenous1	12.26	11.45	26.69	42.18	12.27	86.73	42.96	14.25	46.7
hsa-miR-1304-5p		MIMAT0005892	Endogenous1	20.79	23.53	36.86	28.37	27.1	75.69	32.27	16.64	31.83
hsa-miR-595		MIMAT0003263	Endogenous1	9.6	14.33	32.79	37	15.97	75.69	53.65	9.49	43.73
hsa-miR-99b-5p		MIMAT0000689	Endogenous1	28.25	55.75	28.72	21.47	19.68	27.12	40.29	38.67	28.85
hsa-miR-301a-3p		MIMAT0000688	Endogenous1	89.54	81.06	41.94	12.84	12.27	2.21	17.58	27.95	1.49
hsa-miR-1234-3p		MIMAT0005589	Endogenous1	18.13	13.75	27.71	30.1	3.71	88.94	34.94	17.23	48.19
hsa-miR-5196-5p		MIMAT0021128	Endogenous1	20.26	24.68	33.81	26.65	27.1	64.65	28.26	14.85	42.24
hsa-miR-495-3p		MIMAT0002817	Endogenous1	18.66	14.9	30.76	35.28	12.27	73.48	42.96	16.64	34.8
hsa-miR-148b-3p		MIMAT0000759	Endogenous1	70.35	39.06	29.74	1.73	19.68	18.29	46.97	26.17	27.36
hsa-miR-542-5p		MIMAT0003340	Endogenous1	21.32	21.23	15.51	42.18	15.97	64.65	38.95	18.42	40.75
hsa-miR-4536-5p		MIMAT0019078	Endogenous1	20.26	13.17	26.69	45.63	12.27	66.86	41.62	13.06	37.78
hsa-miR-22-3p		MIMAT0000077	Endogenous1	20.26	29.28	15.51	11.11	27.1	53.62	46.97	42.25	28.85
hsa-miR-4531		MIMAT0019070	Endogenous1	19.73	16.63	21.61	33.55	30.81	49.2	40.29	15.45	46.7
hsa-miR-877-5p		MIMAT0004949	Endogenous1	15.46	10.87	22.62	28.37	12.27	77.9	42.96	18.42	43.73
hsa-miR-371a-5p		MIMAT0004687	Endogenous1	12.26	17.78	24.66	54.27	12.27	82.31	25.59	14.25	28.85
hsa-miR-1279		MIMAT0005937	Endogenous1	16.53	18.35	22.62	49.09	8.56	64.65	34.94	16.04	37.78
hsa-miR-3928-3p		MIMAT0018205	Endogenous1	17.06	16.05	26.69	42.18	3.71	60.24	32.27	19.61	49.68
hsa-miR-1290		MIMAT0005880	Endogenous1	16.53	16.05	14.49	59.44	23.39	60.24	38.95	15.45	21.41
hsa-miR-549a		MIMAT0003333	Endogenous1	11.73	9.72	29.74	68.08	12.27	51.41	28.26	11.28	40.75
hsa-miR-640		MIMAT0003310	Endogenous1	14.93	22.38	38.89	19.74	15.97	60.24	38.95	16.64	33.31
hsa-miR-665		MIMAT0004952	Endogenous1	11.2	16.63	32.79	26.65	8.56	66.86	56.32	16.04	25.88
hsa-miR-592		MIMAT0003260	Endogenous1	9.6	20.65	33.81	37	12.27	64.65	22.92	16.04	43.73
hsa-miR-3144-5p		MIMAT0015014	Endogenous1	14.4	18.93	16.52	52.54	8.56	66.86	29.6	15.45	37.78
hsa-miR-141-3p		MIMAT0000432	Endogenous1	16.53	13.75	25.67	33.55	8.56	66.86	32.27	26.76	36.29
hsa-miR-139-3p		MIMAT0004552	Endogenous1	11.73	13.17	49.06	16.29	12.27	86.73	28.26	19.02	22.9
hsa-miR-374a-3p		MIMAT0004688	Endogenous1	10.67	25.83	23.64	28.37	8.56	49.2	37.62	11.28	60.09
hsa-miR-642a-5p		MIMAT0003312	Endogenous1	36.25	32.16	13.47	23.19	15.97	24.92	48.3	28.55	30.34
hsa-miR-1203		MIMAT0005866	Endogenous1	11.2	11.45	20.59	33.55	19.68	69.07	24.26	13.66	49.68
hsa-miR-4787-5p		MIMAT0019956	Endogenous1	16.53	10.3	23.64	43.91	4.85	71.28	44.29	11.28	21.41
hsa-miR-320a		MIMAT0000510	Endogenous1	4.27	15.48	30.76	42.18	8.56	64.65	16.24	14.85	46.7
hsa-miR-4451		MIMAT0018973	Endogenous1	10.13	10.3	22.62	38.73	8.56	66.86	40.29	8.89	36.29
hsa-miR-1293		MIMAT0005883	Endogenous1	11.2	18.35	26.69	18.02	12.27	82.31	34.94	8.89	22.9
hsa-miR-1206		MIMAT0005870	Endogenous1	8.53	8.57	17.54	50.81	8.56	60.24	29.6	6.51	45.21
hsa-miR-561-5p		MIMAT0022706	Endogenous1	13.86	13.75	21.61	52.54	8.56	46.99	22.92	11.28	43.73
hsa-miR-889-3p		MIMAT0004921	Endogenous1	6.94	13.17	24.66	16.29	23.39	75.69	20.25	16.64	37.78
hsa-miR-1266-5p		MIMAT0005920	Endogenous1	21.86	17.2	26.69	28.37	3.71	55.82	26.93	14.85	39.26
hsa-miR-548al		MIMAT0019024	Endogenous1	19.19	18.35	31.77	18.02	19.68	46.99	36.28	13.66	30.34
hsa-miR-656-3p		MIMAT0003332	Endogenous1	2.14	11.45	16.52	35.28	23.39	77.9	20.25	16.04	30.34
hsa-miR-92b-3p		MIMAT0003218	Endogenous1	13.33	21.8	16.52	35.28	15.97	55.82	24.26	8.3	39.26
hsa-miR-941		MIMAT0004984	Endogenous1	13.86	17.2	23.64	37	15.97	62.45	24.26	10.09	25.88
hsa-miR-577		MIMAT0003242	Endogenous1	14.93	15.48	21.61	12.84	3.71	80.11	21.59	11.87	48.19
hsa-miR-519d-3p		MIMAT0002853	Endogenous1	15.46	10.87	19.57	24.92	3.71	69.07	34.94	22.59	28.85
hsa-miR-584-5p		MIMAT0003249	Endogenous1	9.07	20.65	20.59	38.73	4.85	64.65	29.6	10.68	30.34
hsa-miR-616-3p		MIMAT0004805	Endogenous1	10.67	17.78	19.57	21.47	15.97	55.82	33.61	14.25	37.78
hsa-miR-130a-3p		MIMAT0000425	Endogenous1	27.72	47.12	26.69	21.47	38.23	13.88	20.25	14.25	16.95
hsa-miR-758-3p+hsa-miR-411-3p		MIMAT0003879	Endogenous1	4.27	10.3	23.64	35.28	15.97	44.79	44.29	12.47	33.31
hsa-miR-125a-3p		MIMAT0004602	Endogenous1	20.26	21.23	28.72	26.65	8.56	55.82	14.91	15.45	31.83
hsa-miR-499a-5p		MIMAT0002870	Endogenous1	9.6	11.45	23.64	31.82	12.27	53.62	25.59	10.09	45.21
hsa-miR-564		MIMAT0003228	Endogenous1	16	12.02	26.69	19.74	12.27	73.48	21.59	10.68	30.34
hsa-miR-483-3p		MIMAT0002173	Endogenous1	10.13	7.42	18.56	35.28	12.27	60.24	36.28	14.85	27.36
hsa-miR-324-3p		MIMAT0000762	Endogenous1	17.06	2.24	21.61	21.47	30.81	69.07	34.94	5.92	18.44
hsa-miR-499a-3p		MIMAT0004772	Endogenous1	11.73	16.05	18.56	7.66	8.56	58.03	32.27	19.61	46.7
hsa-miR-1296-3p		MIMAT0026637	Endogenous1	10.67	11.45	16.52	31.82	15.97	55.82	36.28	13.66	25.88
hsa-miR-103a-3p		MIMAT0000101	Endogenous1	11.73	8	21.61	26.65	27.1	62.45	18.91	4.73	36.29
hsa-miR-503-3p		MIMAT0022925	Endogenous1	16	12.6	20.59	30.1	3.71	38.16	37.62	20.81	34.8
hsa-miR-548e-5p		MIMAT0026736	Endogenous1	11.2	5.12	15.51	28.37	12.27	73.48	21.59	13.06	33.31
hsa-miR-339-3p		MIMAT0004702	Endogenous1	9.6	10.3	33.81	31.82	8.56	55.82	26.93	8.89	27.36
hsa-miR-382-5p		MIMAT0000737	Endogenous1	4.27	13.17	29.74	35.28	8.56	53.62	18.91	7.11	42.24
hsa-miR-4284		MIMAT0016915	Endogenous1	49.04	10.3	54.14	21.47	12.27	24.92	17.58	8.89	13.98
hsa-miR-215-5p		MIMAT0000272	Endogenous1	11.2	13.75	16.52	40.46	8.56	44.79	42.96	6.51	27.36
hsa-miR-520a-5p		MIMAT0002833	Endogenous1	16.53	16.63	20.59	23.19	8.56	77.9	17.58	13.66	16.95
hsa-miR-3144-3p		MIMAT0015015	Endogenous1	13.86	13.75	23.64	21.47	30.81	7.26	48.3	17.23	34.8
hsa-miR-1269a		MIMAT0005923	Endogenous1	10.13	12.02	13.47	11.11	23.39	71.28	41.62	9.49	18.44
hsa-miR-302c-3p		MIMAT0000717	Endogenous1	8.53	12.02	24.66	26.65	8.56	38.16	41.62	18.42	31.83
hsa-miR-34c-3p		MIMAT0004677	Endogenous1	11.73	9.15	28.72	30.1	3.71	49.2	10.9	11.28	55.63
hsa-miR-381-3p		MIMAT0000736	Endogenous1	10.67	9.15	18.56	26.65	12.27	60.24	41.62	8.3	22.9
hsa-miR-515-3p		MIMAT0002827	Endogenous1	6.94	14.33	17.54	19.74	8.56	66.86	38.95	7.7	28.85
hsa-miR-764		MIMAT0010367	Endogenous1	6.94	6.85	13.47	54.27	8.56	73.48	28.26	12.47	5.05
hsa-miR-548i		MIMAT0005935	Endogenous1	16.53	13.75	27.71	28.37	4.85	20.5	41.62	10.68	45.21
hsa-miR-433-5p		MIMAT0026554	Endogenous1	13.33	9.72	15.51	14.56	4.85	75.69	38.95	10.09	25.88
hsa-miR-620		MIMAT0003289	Endogenous1	14.4	15.48	26.69	35.28	3.71	35.95	28.26	10.68	36.29
hsa-miR-1226-3p		MIMAT0005577	Endogenous1	5.87	17.78	22.62	19.74	4.85	62.45	30.94	11.28	30.34
hsa-miR-1305		MIMAT0005893	Endogenous1	13.86	17.2	17.54	14.56	8.56	69.07	18.91	25.57	18.44
hsa-miR-591		MIMAT0003259	Endogenous1	12.26	18.35	25.67	33.55	8.56	27.12	38.95	5.92	33.31
hsa-miR-555		MIMAT0003219	Endogenous1	8.53	13.75	15.51	33.55	3.71	55.82	29.6	8.3	34.8
hsa-miR-571		MIMAT0003236	Endogenous1	6.94	14.9	16.52	42.18	12.27	60.24	18.91	10.68	18.44
hsa-let-7e-5p		MIMAT0000066	Endogenous1	31.45	39.06	29.74	9.38	19.68	13.88	13.57	30.34	12.49
hsa-miR-548ai+hsa-miR-570-5p		MIMAT0018989	Endogenous1	20.26	9.15	19.57	21.47	8.56	58.03	30.94	5.32	25.88
hsa-miR-196a-3p		MIMAT0004562	Endogenous1	10.67	9.72	21.61	28.37	8.56	51.41	14.91	12.47	40.75
hsa-miR-28-3p		MIMAT0004502	Endogenous1	11.73	13.75	3.31	24.92	8.56	55.82	30.94	17.23	31.83
hsa-miR-625-5p		MIMAT0003294	Endogenous1	33.05	47.12	27.71	14.56	8.56	35.95	10.9	10.09	9.51
hsa-miR-450b-3p		MIMAT0004910	Endogenous1	10.13	25.26	9.41	16.29	27.1	40.37	32.27	12.47	21.41
hsa-miR-584-3p		MIMAT0022708	Endogenous1	10.67	6.85	25.67	54.27	3.71	35.95	26.93	10.68	19.93
hsa-miR-520c-3p		MIMAT0002846	Endogenous1	11.73	17.78	16.52	24.92	8.56	53.62	24.26	8.3	27.36
hsa-miR-100-5p		MIMAT0000098	Endogenous1	7.47	13.17	17.54	37	12.27	49.2	10.9	11.87	33.31
hsa-miR-654-5p		MIMAT0003330	Endogenous1	13.86	11.45	19.57	9.38	8.56	64.65	36.28	9.49	18.44
hsa-miR-376a-2-5p		MIMAT0022928	Endogenous1	8.53	6.85	14.49	35.28	19.68	58.03	18.91	6.51	21.41
hsa-miR-449c-5p		MIMAT0010251	Endogenous1	8	7.42	26.69	38.73	4.85	42.58	17.58	13.06	30.34
hsa-miR-324-5p		MIMAT0000761	Endogenous1	45.31	47.69	6.36	14.56	4.85	22.71	17.58	13.06	16.95
hsa-miR-513a-5p		MIMAT0002877	Endogenous1	7.47	4.54	28.72	28.37	3.71	64.65	24.26	4.73	19.93
hsa-miR-34b-3p		MIMAT0004676	Endogenous1	9.6	14.9	7.37	30.1	12.27	42.58	22.92	11.87	33.31
hsa-miR-219b-3p		MIMAT0019748	Endogenous1	10.13	8.57	7.37	37	30.81	49.2	6.89	11.87	21.41
hsa-miR-371b-5p		MIMAT0019892	Endogenous1	7.47	8.57	20.59	19.74	8.56	38.16	32.27	8.89	37.78
hsa-miR-1827		MIMAT0006767	Endogenous1	15.46	16.63	10.42	18.02	8.56	49.2	28.26	5.32	28.85
hsa-miR-208b-3p		MIMAT0004960	Endogenous1	12.8	7.42	21.61	26.65	12.27	44.79	26.93	8.3	19.93
hsa-miR-190a-3p		MIMAT0026482	Endogenous1	2.14	7.42	17.54	30.1	12.27	33.75	34.94	9.49	31.83
hsa-miR-3182		MIMAT0015062	Endogenous1	3.74	10.87	24.66	23.19	3.71	53.62	32.27	14.85	12.49
hsa-miR-339-5p		MIMAT0000764	Endogenous1	11.2	7.42	21.61	30.1	4.85	51.41	18.91	15.45	18.44
hsa-miR-585-3p		MIMAT0003250	Endogenous1	10.13	5.7	17.54	23.19	19.68	46.99	24.26	10.68	19.93
hsa-miR-589-5p		MIMAT0004799	Endogenous1	8	7.42	21.61	21.47	27.1	29.33	17.58	10.09	34.8
hsa-miR-516a-3p+hsa-miR-516b-3p		MIMAT0006778	Endogenous1	10.67	9.15	11.44	45.63	8.56	24.92	24.26	16.64	25.88
hsa-miR-885-3p		MIMAT0004948	Endogenous1	13.33	6.85	34.83	33.55	4.85	38.16	14.91	10.68	19.93
hsa-miR-488-3p		MIMAT0004763	Endogenous1	12.26	9.15	10.42	38.73	3.71	53.62	12.23	10.68	25.88
hsa-miR-372-3p		MIMAT0000724	Endogenous1	12.26	8.57	17.54	31.82	19.68	35.95	29.6	8.3	12.49
hsa-miR-296-5p		MIMAT0000690	Endogenous1	18.66	27.56	27.71	2.48	23.39	24.92	9.56	25.57	15.46
hsa-miR-181a-3p		MIMAT0000270	Endogenous1	11.2	9.15	18.56	26.65	4.85	53.62	22.92	9.49	16.95
hsa-miR-1273c		MIMAT0015017	Endogenous1	12.8	9.72	22.62	21.47	12.27	40.37	24.26	9.49	19.93
hsa-miR-509-3-5p		MIMAT0004975	Endogenous1	11.2	7.42	13.47	19.74	12.27	44.79	32.27	1.15	28.85
hsa-miR-1287-3p		MIMAT0026738	Endogenous1	3.21	13.75	15.51	30.1	15.97	40.37	14.91	5.32	28.85
hsa-miR-346		MIMAT0000773	Endogenous1	7.47	8.57	15.51	31.82	19.68	29.33	17.58	7.11	30.34
hsa-miR-3147		MIMAT0015019	Endogenous1	14.93	8.57	17.54	30.1	15.97	49.2	10.9	5.92	13.98
hsa-miR-3180-3p		MIMAT0015058	Endogenous1	4.8	9.15	21.61	31.82	12.27	42.58	14.91	6.51	22.9
hsa-miR-299-5p		MIMAT0002890	Endogenous1	16	6.85	16.52	40.46	3.71	46.99	10.9	11.87	12.49
hsa-miR-587		MIMAT0003253	Endogenous1	9.6	9.15	22.62	19.74	4.85	18.29	33.61	16.04	31.83
hsa-miR-376a-3p		MIMAT0000729	Endogenous1	6.4	10.3	19.57	30.1	3.71	49.2	22.92	7.7	15.46
hsa-miR-607		MIMAT0003275	Endogenous1	3.74	6.85	9.41	37	19.68	44.79	22.92	11.28	9.51
hsa-miR-1306-3p		MIMAT0005950	Endogenous1	13.86	8	18.56	26.65	23.39	20.5	12.23	9.49	31.83
hsa-miR-598-3p		MIMAT0003266	Endogenous1	9.6	21.23	10.42	12.84	15.97	38.16	25.59	14.25	15.46
hsa-miR-221-3p		MIMAT0000278	Endogenous1	62.89	62.08	1.02	2.48	15.97	2.21	10.9	2.34	1.49
hsa-miR-1245b-5p		MIMAT0019950	Endogenous1	9.6	8	2.29	59.44	23.39	18.29	21.59	4.73	13.98
hsa-miR-1268a		MIMAT0005922	Endogenous1	10.13	9.72	22.62	21.47	8.56	29.33	22.92	7.7	28.85
hsa-miR-23b-3p		MIMAT0000418	Endogenous1	43.17	29.86	20.59	1.73	4.85	18.29	10.9	16.04	15.46
hsa-miR-345-5p		MIMAT0000772	Endogenous1	17.06	19.5	28.72	11.11	19.68	24.92	12.23	10.68	16.95
hsa-miR-1297		MIMAT0005886	Endogenous1	11.2	9.15	24.66	16.29	4.85	35.95	37.62	13.06	8.03
hsa-miR-331-3p		MIMAT0000760	Endogenous1	12.26	7.42	9.41	30.1	15.97	11.67	25.59	26.76	21.41
hsa-miR-373-3p		MIMAT0000726	Endogenous1	9.07	5.7	11.44	14.56	3.71	49.2	25.59	8.89	28.85
hsa-miR-1255a		MIMAT0005906	Endogenous1	8	6.85	17.54	37	8.56	29.33	14.91	9.49	24.39
hsa-miR-761		MIMAT0010364	Endogenous1	3.21	7.42	3.31	9.38	12.27	58.03	29.6	7.7	24.39
hsa-miR-1299		MIMAT0005887	Endogenous1	11.2	13.75	8.39	19.74	8.56	31.54	32.27	17.83	11
hsa-miR-490-3p		MIMAT0002806	Endogenous1	13.86	7.42	28.72	19.74	4.85	33.75	20.25	5.32	19.93
hsa-miR-365a-3p+hsa-miR-365b-3p		MIMAT0000710	Endogenous1	16	12.6	9.41	18.02	19.68	38.16	1.55	14.85	22.9
hsa-miR-514a-3p		MIMAT0002883	Endogenous1	6.94	1	1.02	37	12.27	42.58	18.91	7.11	25.88
hsa-miR-214-3p		MIMAT0000271	Endogenous1	14.93	16.05	18.56	7.66	12.27	24.92	18.91	17.83	21.41
hsa-miR-1289		MIMAT0005879	Endogenous1	9.07	14.9	15.51	7.66	3.71	46.99	21.59	5.92	24.39
hsa-miR-378f		MIMAT0018932	Endogenous1	6.94	6.27	12.46	11.11	8.56	58.03	14.91	14.25	16.95
hsa-miR-361-5p		MIMAT0000703	Endogenous1	60.76	42.52	17.54	1.73	12.27	2.21	4.22	6.51	1.49
hsa-miR-526a+hsa-miR-518c-5p+hsa-miR-518d-5p		MIMAT0002845	Endogenous1	4.27	12.6	16.52	18.02	4.85	40.37	24.26	5.32	22.9
hsa-miR-671-5p		MIMAT0003880	Endogenous1	3.74	10.3	23.64	28.37	3.71	40.37	9.56	7.7	21.41
hsa-miR-197-5p		MIMAT0022691	Endogenous1	6.94	5.7	15.51	19.74	3.71	49.2	17.58	10.09	19.93
hsa-miR-302e		MIMAT0005931	Endogenous1	9.07	10.87	15.51	11.11	15.97	31.54	28.26	10.09	15.46
hsa-miR-216a-5p		MIMAT0000273	Endogenous1	10.13	13.17	8.39	23.19	8.56	44.79	12.23	14.85	12.49
hsa-miR-4455		MIMAT0018977	Endogenous1	10.13	12.02	14.49	16.29	12.27	31.54	28.26	6.51	15.46
hsa-miR-1202		MIMAT0005865	Endogenous1	8.53	4.54	21.61	14.56	4.85	38.16	12.23	7.11	31.83
hsa-miR-193a-3p		MIMAT0000459	Endogenous1	8.53	9.72	19.57	11.11	3.71	35.95	13.57	9.49	30.34
hsa-miR-1205		MIMAT0005869	Endogenous1	12.8	9.15	23.64	31.82	4.85	24.92	14.91	2.94	16.95
hsa-miR-525-5p		MIMAT0002838	Endogenous1	2.67	2.24	20.59	37	12.27	33.75	13.57	10.09	9.51
hsa-miR-370-3p		MIMAT0000722	Endogenous1	6.4	12.6	10.42	40.46	3.71	24.92	5.56	9.49	27.36
hsa-miR-101-3p		MIMAT0000099	Endogenous1	8.53	8.57	13.47	11.11	4.85	40.37	16.24	12.47	24.39
hsa-miR-520g-3p		MIMAT0002858	Endogenous1	2.67	3.39	11.44	18.02	8.56	51.41	17.58	6.51	19.93
hsa-miR-1197		MIMAT0005955	Endogenous1	10.67	15.48	17.54	16.29	15.97	16.09	21.59	17.23	8.03
hsa-miR-3161		MIMAT0015035	Endogenous1	15.46	6.27	4.32	55.99	8.56	13.88	22.92	6.51	3.56
hsa-miR-888-5p		MIMAT0004916	Endogenous1	5.87	5.7	12.46	16.29	8.56	18.29	17.58	14.85	37.78
hsa-miR-675-5p		MIMAT0004284	Endogenous1	8.53	8	11.44	5.93	3.71	49.2	13.57	9.49	27.36
hsa-miR-183-5p		MIMAT0000261	Endogenous1	11.2	2.24	4.32	24.92	19.68	31.54	5.56	17.23	18.44
hsa-miR-95-3p		MIMAT0000094	Endogenous1	8.53	8	12.46	14.56	4.85	35.95	21.59	14.85	13.98
hsa-miR-499b-3p		MIMAT0019898	Endogenous1	1.61	6.27	15.51	1.73	3.71	55.82	22.92	5.92	19.93
hsa-miR-1295a		MIMAT0005885	Endogenous1	6.94	6.85	15.51	14.56	12.27	22.71	24.26	9.49	19.93
hsa-miR-769-5p		MIMAT0003886	Endogenous1	17.06	16.05	2.29	11.11	15.97	11.67	24.26	13.66	19.93
hsa-miR-302f		MIMAT0005932	Endogenous1	8.53	9.72	15.51	19.74	3.71	35.95	10.9	4.73	22.9
hsa-miR-185-5p		MIMAT0000455	Endogenous1	10.13	12.02	2.29	37	19.68	2.84	12.23	12.47	22.9
hsa-miR-4286		MIMAT0016916	Endogenous1	13.86	11.45	18.56	18.02	3.71	35.95	10.9	7.7	9.51
hsa-miR-514b-3p		MIMAT0015088	Endogenous1	14.93	9.72	9.41	24.92	4.85	20.5	25.59	8.3	9.51
hsa-miR-552-3p		MIMAT0003215	Endogenous1	4.8	10.3	13.47	19.74	4.85	35.95	24.26	4.73	9.51
hsa-miR-137		MIMAT0000429	Endogenous1	16	11.45	17.54	12.84	27.1	13.88	5.56	12.47	9.51
hsa-miR-627-3p		MIMAT0026623	Endogenous1	5.87	8	1.27	19.74	12.27	42.58	6.89	8.3	16.95
hsa-miR-499b-5p		MIMAT0019897	Endogenous1	1	10.87	5.34	24.92	3.71	35.95	12.23	7.7	19.93
hsa-miR-629-5p		MIMAT0004810	Endogenous1	2.67	5.12	4.32	31.82	3.71	7.26	22.92	11.87	31.83
hsa-miR-1183		MIMAT0005828	Endogenous1	1	3.97	5.34	24.92	4.85	22.71	34.94	14.25	8.03
hsa-miR-548z+hsa-miR-548h-3p		MIMAT0018446	Endogenous1	6.4	8	1.02	26.65	12.27	22.71	33.61	6.51	1.49
hsa-miR-744-5p		MIMAT0004945	Endogenous1	10.67	10.87	8.39	14.56	15.97	22.71	14.91	6.51	13.98
hsa-miR-421		MIMAT0003339	Endogenous1	6.94	10.87	12.46	9.38	3.71	42.58	16.24	8.3	8.03
hsa-miR-328-5p		MIMAT0026486	Endogenous1	2.67	1	14.49	12.84	4.85	40.37	14.91	5.92	21.41
hsa-miR-541-3p		MIMAT0004920	Endogenous1	5.34	6.85	4.32	11.11	3.71	42.58	17.58	1	25.88
hsa-miR-5196-3p+hsa-miR-6732-3p		MIMAT0021129	Endogenous1	7.47	1.09	15.51	16.29	3.71	24.92	9.56	10.68	27.36
hsa-miR-551a		MIMAT0003214	Endogenous1	2.14	1	8.39	2.48	19.68	24.92	29.6	15.45	12.49
hsa-miR-380-3p		MIMAT0000735	Endogenous1	6.94	3.97	1.02	12.84	8.56	42.58	17.58	7.11	15.46
hsa-miR-648		MIMAT0003318	Endogenous1	1	3.97	10.42	26.65	23.39	27.12	13.57	1.75	8.03
hsa-miR-4707-5p		MIMAT0019807	Endogenous1	1	8.57	8.39	9.38	4.85	44.79	10.9	14.85	12.49
hsa-miR-30a-3p		MIMAT0000088	Endogenous1	1	5.7	1.02	16.29	12.27	42.58	14.91	6.51	13.98
hsa-miR-543		MIMAT0004954	Endogenous1	6.4	3.97	3.31	14.56	3.71	40.37	20.25	1.75	19.93
hsa-miR-582-5p		MIMAT0003247	Endogenous1	5.87	14.9	14.49	1.73	8.56	31.54	13.57	8.3	13.98
hsa-miR-342-5p		MIMAT0004694	Endogenous1	5.34	6.27	6.36	19.74	19.68	7.26	28.26	14.25	5.05
hsa-miR-939-5p		MIMAT0004982	Endogenous1	5.87	3.97	22.62	9.38	12.27	35.95	6.89	7.11	8.03
hsa-miR-548b-3p		MIMAT0003254	Endogenous1	14.93	6.27	26.69	1.73	8.56	11.67	20.25	7.7	13.98
hsa-miR-1180-3p		MIMAT0005825	Endogenous1	5.34	7.42	4.32	24.92	15.97	20.5	16.24	7.11	9.51
hsa-miR-661		MIMAT0003324	Endogenous1	6.94	13.17	1.02	26.65	3.71	29.33	13.57	5.92	11
hsa-miR-548ar-3p		MIMAT0022266	Endogenous1	3.21	1	3.31	21.47	19.68	27.12	12.23	8.89	13.98
hsa-miR-3158-3p		MIMAT0015032	Endogenous1	5.87	2.24	19.57	31.82	4.85	2.21	26.93	7.11	8.03
hsa-miR-548y		MIMAT0018354	Endogenous1	6.4	10.3	1.27	21.47	3.71	27.12	12.23	11.87	13.98
hsa-miR-664b-3p		MIMAT0022272	Endogenous1	2.67	5.12	4.32	21.47	19.68	29.33	18.91	5.32	1.49
hsa-miR-337-3p		MIMAT0000754	Endogenous1	4.8	9.15	12.46	24.92	4.85	18.29	1.55	8.3	22.9
hsa-miR-197-3p		MIMAT0000227	Endogenous1	4.27	17.78	15.51	11.11	3.71	24.92	1.34	5.92	21.41
hsa-miR-514b-5p		MIMAT0015087	Endogenous1	6.94	13.17	9.41	28.37	3.71	2.21	16.24	4.13	21.41
hsa-miR-1270		MIMAT0005924	Endogenous1	10.67	7.42	5.34	16.29	3.71	22.71	18.91	9.49	11
hsa-miR-190a-5p		MIMAT0000458	Endogenous1	6.4	2.82	14.49	11.11	4.85	31.54	21.59	2.34	9.51
hsa-miR-1228-3p		MIMAT0005583	Endogenous1	3.74	2.24	4.32	5.93	15.97	49.2	8.23	2.34	12.49
hsa-miR-1322		MIMAT0005953	Endogenous1	4.8	3.39	12.46	1.73	23.39	20.5	21.59	5.32	11
hsa-miR-2110		MIMAT0010133	Endogenous1	3.21	1	15.51	12.84	3.71	29.33	16.24	9.49	12.49
hsa-miR-548g-3p		MIMAT0005912	Endogenous1	1	1	1.02	23.19	3.71	33.75	13.57	10.68	15.46
hsa-miR-301a-5p		MIMAT0022696	Endogenous1	6.4	6.85	18.56	16.29	4.85	27.12	5.56	6.51	11
hsa-miR-542-3p		MIMAT0003389	Endogenous1	11.2	3.97	1.27	4.21	4.85	29.33	25.59	10.09	12.49
hsa-miR-615-3p		MIMAT0003283	Endogenous1	1	1.67	4.32	24.92	4.85	38.16	12.23	1.75	13.98
hsa-miR-551b-3p		MIMAT0003233	Endogenous1	1.07	8	5.34	14.56	4.85	22.71	20.25	7.11	16.95
hsa-miR-3136-5p		MIMAT0015003	Endogenous1	1.61	5.7	2.29	28.37	12.27	38.16	8.23	2.34	1.49
hsa-miR-301b-3p		MIMAT0004958	Endogenous1	4.27	6.85	12.46	19.74	4.85	13.88	17.58	8.3	12.49
hsa-miR-10a-5p		MIMAT0000253	Endogenous1	4.8	6.85	3.31	24.92	15.97	16.09	9.56	4.13	13.98
hsa-miR-412-3p		MIMAT0002170	Endogenous1	2.67	1	1.02	19.74	8.56	38.16	9.56	5.92	12.49
hsa-miR-628-3p		MIMAT0003297	Endogenous1	6.94	8	4.32	33.55	4.85	13.88	12.23	6.51	8.03
hsa-miR-224-5p		MIMAT0000281	Endogenous1	6.4	4.54	1.27	18.02	8.56	29.33	17.58	4.73	3.56
hsa-miR-1250-5p		MIMAT0005902	Endogenous1	2.14	3.39	12.46	1.73	23.39	18.29	1.34	7.11	22.9
hsa-miR-937-3p		MIMAT0004980	Endogenous1	2.67	5.12	11.44	9.38	4.85	27.12	10.9	8.3	12.49
hsa-miR-520h		MIMAT0002867	Endogenous1	2.14	2.24	5.34	16.29	8.56	7.26	17.58	11.87	19.93
hsa-miR-664a-3p		MIMAT0005949	Endogenous1	9.6	6.85	11.44	18.02	4.85	11.67	12.23	8.3	8.03
hsa-miR-323b-3p		MIMAT0015050	Endogenous1	5.87	3.39	2.29	9.38	8.56	27.12	13.57	5.32	15.46
hsa-miR-369-3p		MIMAT0000721	Endogenous1	1.07	6.27	16.52	12.84	3.71	27.12	6.89	3.53	11
hsa-miR-548j-5p		MIMAT0005875	Endogenous1	2.67	3.97	2.29	16.29	19.68	24.92	16.24	1	1.49
hsa-miR-25-5p		MIMAT0004498	Endogenous1	4.27	3.97	7.37	1.73	12.27	27.12	9.56	8.3	12.49
hsa-miR-128-1-5p		MIMAT0026477	Endogenous1	1	8.57	10.42	14.56	12.27	7.26	22.92	3.53	6.54
hsa-miR-936		MIMAT0004979	Endogenous1	4.27	5.7	3.31	12.84	8.56	22.71	10.9	7.11	11
hsa-miR-450b-5p		MIMAT0004909	Endogenous1	2.67	10.87	10.42	12.84	3.71	24.92	9.56	2.94	8.03
hsa-miR-660-5p		MIMAT0003338	Endogenous1	17.06	8.57	1.02	16.29	4.85	9.46	6.89	10.68	11
hsa-miR-4488		MIMAT0019022	Endogenous1	1	3.39	49.06	18.02	3.71	2.21	5.56	1	1.49
hsa-miR-223-3p		MIMAT0000280	Endogenous1	9.07	1	5.34	21.47	23.39	7.26	1.34	2.34	12.49
hsa-miR-489-3p		MIMAT0002805	Endogenous1	1.07	4.54	1.02	2.48	4.85	38.16	8.23	4.73	18.44
hsa-miR-30e-3p		MIMAT0000693	Endogenous1	18.13	16.05	1.27	1.73	15.97	5.05	10.9	8.89	3.56
hsa-miR-509-3p		MIMAT0002881	Endogenous1	10.67	5.12	1.02	7.66	4.85	20.5	16.24	8.3	6.54
hsa-miR-4461		MIMAT0018983	Endogenous1	11.73	1.09	5.34	1.73	3.71	20.5	20.25	8.3	8.03
hsa-miR-802		MIMAT0004185	Endogenous1	3.74	1.09	7.37	21.47	4.85	31.54	4.22	1	5.05
hsa-miR-3131		MIMAT0014996	Endogenous1	4.27	2.24	1.02	1.73	4.85	33.75	16.24	6.51	9.51
hsa-miR-200a-3p		MIMAT0000682	Endogenous1	1	1.67	2.29	23.19	12.27	18.29	5.56	1	13.98
hsa-miR-548n		MIMAT0005916	Endogenous1	10.13	4.54	1.02	31.82	4.85	13.88	5.56	1.75	5.05
hsa-miR-891a-5p		MIMAT0004902	Endogenous1	2.14	4.54	8.39	1.73	3.71	18.29	13.57	8.89	13.98
hsa-miR-374c-5p		MIMAT0018443	Endogenous1	1.07	3.97	1.02	4.21	8.56	40.37	9.56	4.13	1.49
hsa-miR-1268b		MIMAT0018925	Endogenous1	5.34	1.67	18.56	1.73	4.85	31.54	1.34	7.7	1.49
hsa-miR-10b-5p		MIMAT0000254	Endogenous1	1.61	3.97	9.41	9.38	4.85	20.5	12.23	9.49	2.08
hsa-miR-1272		MIMAT0005925	Endogenous1	1	1	1.02	16.29	4.85	22.71	8.23	7.11	11
hsa-miR-196a-5p		MIMAT0000226	Endogenous1	1.61	6.27	3.31	11.11	4.85	24.92	6.89	8.3	5.05
hsa-miR-190b		MIMAT0004929	Endogenous1	5.87	2.24	10.42	1.73	8.56	24.92	9.56	5.92	1.49
hsa-miR-27b-3p		MIMAT0000419	Endogenous1	35.18	18.93	1.27	1.73	3.71	2.21	1.34	2.34	1.49
hsa-miR-548d-5p		MIMAT0004812	Endogenous1	16.53	8.57	15.51	2.48	4.85	2.84	1.34	13.66	2.08
hsa-miR-200b-3p		MIMAT0000318	Endogenous1	8	4.54	1.02	1.73	3.71	20.5	2.88	2.34	22.9
hsa-miR-519c-3p		MIMAT0002832	Endogenous1	2.67	8.57	1.02	12.84	4.85	18.29	6.89	7.11	5.05
hsa-miR-766-3p		MIMAT0003888	Endogenous1	16	12.02	10.42	1.73	4.85	2.21	10.9	1.15	6.54
hsa-miR-450a-2-3p		MIMAT0031074	Endogenous1	3.21	1	1.02	5.93	3.71	29.33	2.88	7.7	11
hsa-miR-491-3p		MIMAT0004765	Endogenous1	3.21	6.85	1.02	16.29	3.71	16.09	13.57	3.53	1.49
hsa-miR-126-3p		MIMAT0000445	Endogenous1	1.61	6.27	5.34	1.73	3.71	24.92	10.9	8.89	1.49
hsa-miR-3195		MIMAT0015079	Endogenous1	1	2.24	4.32	1.73	3.71	20.5	16.24	1	13.98
hsa-miR-605-5p		MIMAT0003273	Endogenous1	5.34	1	1.02	2.48	3.71	5.05	25.59	3.53	16.95
hsa-miR-597-5p		MIMAT0003265	Endogenous1	1.07	6.85	5.34	11.11	3.71	11.67	12.23	2.94	9.51
hsa-miR-626		MIMAT0003295	Endogenous1	2.67	3.39	7.37	1.73	8.56	7.26	9.56	5.32	18.44
hsa-miR-3127-5p		MIMAT0014990	Endogenous1	4.27	5.12	1.02	12.84	15.97	18.29	1.34	3.53	1.49
hsa-miR-134-3p		MIMAT0026481	Endogenous1	1.61	7.42	1.02	7.66	4.85	16.09	5.56	10.09	9.51
hsa-miR-874-5p		MIMAT0026718	Endogenous1	1	1	1.27	7.66	19.68	13.88	13.57	4.13	1.49
hsa-miR-130b-3p		MIMAT0000691	Endogenous1	16	20.08	3.31	1.73	3.71	5.05	9.56	2.34	1.49
hsa-miR-377-3p		MIMAT0000730	Endogenous1	5.34	8	4.32	16.29	4.85	16.09	1.34	5.32	1.49
hsa-miR-30a-5p		MIMAT0000087	Endogenous1	4.27	1	1.02	1.73	8.56	2.21	10.9	26.76	6.54
hsa-miR-3151-5p		MIMAT0015024	Endogenous1	1.07	5.7	7.37	4.21	8.56	22.71	4.22	7.11	1.49
hsa-miR-411-5p		MIMAT0003329	Endogenous1	4.27	3.97	5.34	1.73	3.71	5.05	25.59	2.94	9.51
hsa-miR-199a-5p		MIMAT0000231	Endogenous1	1	1.67	1.02	7.66	15.97	18.29	5.56	3.53	6.54
hsa-miR-1262		MIMAT0005914	Endogenous1	4.8	1	1.02	1.73	4.85	11.67	21.59	4.13	9.51
hsa-miR-181c-5p		MIMAT0000258	Endogenous1	1.07	6.85	1.02	12.84	3.71	7.26	12.23	4.73	9.51
hsa-miR-506-5p		MIMAT0022701	Endogenous1	5.34	4.54	1.27	2.48	3.71	11.67	18.91	7.7	3.56
hsa-miR-1537-3p		MIMAT0007399	Endogenous1	14.93	12.02	5.34	1.73	4.85	16.09	1.34	1	1.49
hsa-miR-539-5p		MIMAT0003163	Endogenous1	3.74	4.54	3.31	2.48	8.56	7.26	24.26	1.75	1.49
hsa-miR-1271-5p		MIMAT0005796	Endogenous1	1.07	5.12	6.36	4.21	15.97	13.88	4.22	1	5.05
hsa-miR-181b-5p+hsa-miR-181d-5p		MIMAT0000257	Endogenous1	1.07	8	1.02	1.73	3.71	24.92	1.34	11.28	3.56
hsa-miR-378h		MIMAT0018984	Endogenous1	4.27	2.82	1.02	12.84	4.85	5.05	1.34	8.89	15.46
hsa-miR-505-3p		MIMAT0002876	Endogenous1	6.4	13.17	2.29	1.73	8.56	18.29	1.34	2.94	1.49
hsa-miR-576-5p		MIMAT0003241	Endogenous1	2.67	7.42	1.02	11.11	12.27	16.09	1.34	2.34	1.49
hsa-miR-1264		MIMAT0005791	Endogenous1	3.74	5.12	1.27	1.73	8.56	9.46	1.34	7.11	16.95
hsa-miR-455-5p		MIMAT0003150	Endogenous1	3.21	3.97	9.41	1.73	3.71	18.29	6.89	6.51	1.49
hsa-miR-3690		MIMAT0018119	Endogenous1	2.14	5.7	3.31	1.73	4.85	9.46	13.57	7.11	6.54
hsa-miR-4707-3p		MIMAT0019808	Endogenous1	3.21	1.09	4.32	7.66	4.85	16.09	4.22	11.28	1.49
hsa-miR-199b-5p		MIMAT0000263	Endogenous1	6.4	3.97	1.02	9.38	3.71	16.09	5.56	2.94	5.05
hsa-miR-3130-3p		MIMAT0014994	Endogenous1	1.61	1	1.02	16.29	4.85	9.46	8.23	1.75	9.51
hsa-miR-484		MIMAT0002174	Endogenous1	1	3.97	1.02	14.56	3.71	11.67	9.56	6.51	1.49
hsa-miR-133a-5p		MIMAT0026478	Endogenous1	1	1	1.02	9.38	3.71	24.92	1.34	4.73	5.05
hsa-miR-504-5p		MIMAT0002875	Endogenous1	4.8	1	1.02	1.73	3.71	11.67	12.23	7.7	8.03
hsa-miR-642a-3p		MIMAT0020924	Endogenous1	1	1.09	1.02	11.11	8.56	5.05	6.89	5.92	11
hsa-miR-506-3p		MIMAT0002878	Endogenous1	1	3.39	1.02	1.73	3.71	11.67	24.26	2.34	1.49
hsa-miR-370-5p		MIMAT0026483	Endogenous1	8.53	3.97	1.02	1.73	3.71	13.88	10.9	1	5.05
hsa-miR-520f-3p		MIMAT0002830	Endogenous1	3.21	2.24	1.02	1.73	3.71	7.26	1.34	4.13	24.39
hsa-miR-449b-5p		MIMAT0003327	Endogenous1	8.53	6.27	1.02	5.93	3.71	5.05	6.89	6.51	5.05
hsa-miR-517a-3p		MIMAT0002852	Endogenous1	1	1.67	4.32	12.84	12.27	5.05	1.34	2.34	8.03
hsa-miR-610		MIMAT0003278	Endogenous1	3.21	2.24	2.29	11.11	8.56	2.21	10.9	4.73	3.56
hsa-miR-500a-5p+hsa-miR-501-5p		MIMAT0004773	Endogenous1	2.67	1.09	2.29	1.73	3.71	24.92	5.56	4.73	1.49
hsa-miR-329-5p		MIMAT0026555	Endogenous1	1.07	6.85	10.42	1.73	3.71	7.26	10.9	4.73	1.49
hsa-miR-643		MIMAT0003313	Endogenous1	1	2.82	7.37	1.73	3.71	5.05	6.89	5.32	13.98
hsa-miR-1323		MIMAT0005795	Endogenous1	1	3.39	1.27	18.02	3.71	7.26	6.89	1	5.05
hsa-miR-663a		MIMAT0003326	Endogenous1	4.27	2.24	2.29	11.11	12.27	5.05	4.22	3.53	1.49
hsa-miR-497-5p		MIMAT0002820	Endogenous1	5.34	1	1.02	1.73	4.85	24.92	1.34	1	5.05
hsa-miR-4516		MIMAT0019053	Endogenous1	3.21	2.82	8.39	1.73	4.85	9.46	8.23	5.92	1.49
hsa-miR-518b		MIMAT0002844	Endogenous1	1	2.82	1.02	1.73	19.68	5.05	9.56	3.53	1.49
hsa-miR-384		MIMAT0001075	Endogenous1	1	1	1.02	1.73	4.85	24.92	1.34	8.3	1.49
hsa-miR-520d-5p+hsa-miR-527+hsa-miR-518a-5p		MIMAT0002855	Endogenous1	1	2.82	3.31	9.38	8.56	2.84	8.23	2.94	6.54
hsa-miR-502-3p		MIMAT0004775	Endogenous1	1	4.54	1.02	12.84	3.71	5.05	9.56	1	6.54
hsa-miR-604		MIMAT0003272	Endogenous1	1.61	1	1.02	1.73	12.27	9.46	9.56	6.51	2.08
hsa-miR-451a		MIMAT0001631	Endogenous1	5.34	1	6.36	1.73	3.71	11.67	1.55	2.34	11
hsa-miR-27a-3p		MIMAT0000084	Endogenous1	5.34	1.09	10.42	1.73	3.71	5.05	12.23	3.53	1.49
hsa-miR-23c		MIMAT0018000	Endogenous1	1	1	1.02	18.02	3.71	9.46	6.89	1.75	1.49
hsa-miR-378d		MIMAT0018926	Endogenous1	5.34	1	1.02	9.38	3.71	18.29	1.55	1	2.08
hsa-miR-205-5p		MIMAT0000266	Endogenous1	6.4	5.12	1.02	1.73	3.71	7.26	12.23	3.53	2.08
hsa-miR-491-5p		MIMAT0002807	Endogenous1	3.74	1	5.34	1.73	3.71	2.21	13.57	1.75	9.51
hsa-miR-765		MIMAT0003945	Endogenous1	9.6	5.12	1.02	9.38	3.71	2.21	6.89	1	3.56
hsa-miR-4485-3p		MIMAT0019019	Endogenous1	5.34	6.85	1.27	7.66	4.85	2.21	6.89	5.32	1.49
hsa-miR-367-3p		MIMAT0000719	Endogenous1	1	2.24	1.02	1.73	12.27	2.84	8.23	5.92	6.54
hsa-miR-139-5p		MIMAT0000250	Endogenous1	2.67	2.24	4.32	5.93	3.71	2.84	1.34	4.73	13.98
hsa-miR-493-3p		MIMAT0003161	Endogenous1	1	3.39	1.02	1.73	12.27	5.05	9.56	5.92	1.49
hsa-miR-548a-5p		MIMAT0004803	Endogenous1	1.61	1.67	1.02	11.11	4.85	2.21	4.22	1	12.49
hsa-miR-548j-3p		MIMAT0026737	Endogenous1	4.8	1	8.39	1.73	3.71	2.84	10.9	4.73	2.08
hsa-miR-382-3p		MIMAT0022697	Endogenous1	3.21	6.27	1.02	4.21	3.71	13.88	1.34	1.15	5.05
hsa-miR-219a-5p		MIMAT0000276	Endogenous1	1.07	1	1.02	1.73	8.56	9.46	9.56	5.92	1.49
hsa-miR-33b-5p		MIMAT0003301	Endogenous1	1	1	6.36	1.73	4.85	20.5	1.55	1	1.49
hsa-miR-210-5p		MIMAT0026475	Endogenous1	3.74	5.12	1.02	1.73	4.85	9.46	1.55	1	11
hsa-miR-548m		MIMAT0005917	Endogenous1	1.61	1	1.02	1.73	3.71	13.88	1.55	2.34	12.49
hsa-miR-1302		MIMAT0005890	Endogenous1	1	1	7.37	1.73	3.71	13.88	4.22	1	5.05
hsa-miR-660-3p		MIMAT0022711	Endogenous1	3.74	2.82	4.32	2.48	8.56	5.05	2.88	7.11	1.49
hsa-miR-922		MIMAT0004972	Endogenous1	1	5.12	1.02	2.48	3.71	5.05	13.57	4.73	1.49
hsa-miR-363-5p		MIMAT0003385	Endogenous1	1	2.24	5.34	1.73	4.85	11.67	8.23	1	1.49
hsa-miR-563		MIMAT0003227	Endogenous1	1	1	1.02	2.48	4.85	22.71	1.34	1	2.08
hsa-miR-151b		MIMAT0010214	Endogenous1	1	1	1.02	1.73	12.27	16.09	1.34	1	1.49
hsa-miR-98-3p		MIMAT0022842	Endogenous1	1	2.82	1.02	11.11	3.71	2.21	4.22	4.13	6.54
hsa-miR-432-5p		MIMAT0002814	Endogenous1	1.61	3.39	5.34	2.48	4.85	11.67	1.55	1.75	3.56
hsa-miR-195-5p		MIMAT0000461	Endogenous1	1	1	1.02	1.73	12.27	2.21	13.57	1	1.49
hsa-miR-511-5p		MIMAT0002808	Endogenous1	1	1	1.02	1.73	12.27	2.21	6.89	1	8.03
hsa-miR-495-5p		MIMAT0022924	Endogenous1	1	1	3.31	1.73	3.71	13.88	1.34	1	8.03
hsa-miR-509-5p		MIMAT0004779	Endogenous1	5.87	2.24	5.34	4.21	3.71	7.26	2.88	1.75	1.49
hsa-miR-323a-3p		MIMAT0000755	Endogenous1	1	1	1.02	1.73	4.85	16.09	5.56	1	2.08
hsa-miR-335-5p		MIMAT0000765	Endogenous1	1	3.97	1.02	1.73	3.71	18.29	1.34	1	2.08
hsa-miR-574-3p		MIMAT0003239	Endogenous1	2.14	1	1.02	1.73	3.71	20.5	1.34	1	1.49
hsa-miR-105-5p		MIMAT0000102	Endogenous1	1.61	4.54	1.02	9.38	3.71	2.21	1.34	4.73	5.05
hsa-miR-513b-5p		MIMAT0005788	Endogenous1	1	5.7	4.32	1.73	12.27	2.84	1.55	2.34	1.49
hsa-miR-203a-5p		MIMAT0031890	Endogenous1	1	3.97	2.29	1.73	3.71	11.67	1.34	2.34	5.05
hsa-miR-1306-5p		MIMAT0022726	Endogenous1	5.87	6.27	5.34	2.48	3.71	5.05	1.34	1	1.49
hsa-miR-651-3p		MIMAT0026624	Endogenous1	1	1	1.02	1.73	8.56	13.88	1.34	2.34	1.49
hsa-miR-2117		MIMAT0011162	Endogenous1	1	1	1.02	1.73	3.71	18.29	2.88	1	1.49
hsa-miR-553		MIMAT0003216	Endogenous1	1	1.09	13.47	2.48	3.71	2.21	5.56	1	1.49
hsa-miR-4521		MIMAT0019058	Endogenous1	1.61	1.67	1.02	1.73	8.56	7.26	1.34	6.51	1.49
hsa-miR-298		MIMAT0004901	Endogenous1	1	1	1.02	1.73	3.71	7.26	4.22	2.94	8.03
hsa-miR-409-3p		MIMAT0001639	Endogenous1	1	1	1.02	1.73	3.71	11.67	8.23	1	1.49
hsa-miR-1244		MIMAT0005896	Endogenous1	2.67	1	1.02	1.73	8.56	11.67	1.34	1	1.49
hsa-miR-301b-5p		MIMAT0032026	Endogenous1	1	1	1.02	1.73	19.68	2.21	1.34	1	1.49
hsa-miR-154-5p		MIMAT0000452	Endogenous1	1	1	1.02	1.73	12.27	9.46	1.34	1	1.49
hsa-miR-4536-3p		MIMAT0020959	Endogenous1	1	1.09	4.32	1.73	3.71	13.88	1.34	1	2.08
hsa-miR-199a-3p+hsa-miR-199b-3p		MIMAT0000232	Endogenous1	3.21	1.67	8.39	1.73	4.85	2.21	1.34	4.73	1.49
hsa-miR-513a-3p		MIMAT0004777	Endogenous1	1.61	1	3.31	5.93	3.71	7.26	4.22	1	1.49
hsa-miR-362-5p		MIMAT0000705	Endogenous1	9.6	3.97	2.29	1.73	4.85	2.21	1.55	1.75	1.49
hsa-miR-151a-3p		MIMAT0000757	Endogenous1	3.74	5.12	1.02	2.48	3.71	9.46	1.34	1	1.49
hsa-miR-641		MIMAT0003311	Endogenous1	1	1	1.02	1.73	4.85	2.21	14.91	1	1.49
hsa-miR-515-5p		MIMAT0002826	Endogenous1	1	1	1.02	1.73	3.71	2.21	12.23	1.15	5.05
hsa-miR-448		MIMAT0001532	Endogenous1	4.8	1	1.02	2.48	8.56	7.26	1.34	1	1.49
hsa-miR-181a-2-3p		MIMAT0004558	Endogenous1	1	3.39	1.02	1.73	4.85	2.21	12.23	1	1.49
hsa-miR-519b-5p+hsa-miR-519c-5p+hsa-miR-523-5p+hsa-miR-518e-5p+hsa-miR-522-5p+hsa-miR-519a-5p		MIMAT0005454	Endogenous1	7.47	1	1.02	1.73	8.56	2.21	4.22	1	1.49
hsa-miR-532-5p		MIMAT0002888	Endogenous1	1.07	2.82	1.02	1.73	4.85	2.21	1.34	1.15	12.49
hsa-miR-548e-3p		MIMAT0005874	Endogenous1	1.61	1	1.02	1.73	4.85	13.88	1.34	1.75	1.49
hsa-miR-3615		MIMAT0017994	Endogenous1	1.07	1	1.02	1.73	3.71	7.26	1.55	4.73	6.54
hsa-miR-3916		MIMAT0018190	Endogenous1	1	1	1.02	1.73	12.27	2.21	6.89	1	1.49
hsa-miR-1249-5p		MIMAT0032029	Endogenous1	1.61	1.09	2.29	1.73	8.56	9.46	1.34	1	1.49
hsa-miR-760		MIMAT0004957	Endogenous1	1	2.24	1.02	1.73	3.71	9.46	6.89	1	1.49
hsa-miR-1277-3p		MIMAT0005933	Endogenous1	1.07	1	8.39	1.73	3.71	2.21	2.88	1	6.54
hsa-miR-1285-3p		MIMAT0005876	Endogenous1	2.67	2.24	1.02	4.21	3.71	2.21	1.34	5.92	5.05
hsa-miR-375		MIMAT0000728	Endogenous1	1	1	1.02	4.21	3.71	9.46	1.55	4.73	1.49
hsa-miR-548ad-3p		MIMAT0018946	Endogenous1	1	1.09	1.02	5.93	4.85	2.21	5.56	2.94	3.56
hsa-miR-9-5p		MIMAT0000441	Endogenous1	6.94	2.24	1.02	1.73	3.71	2.21	4.22	1	5.05
hsa-miR-652-3p		MIMAT0003322	Endogenous1	1	1	1.02	1.73	3.71	2.21	13.57	2.34	1.49
hsa-miR-18b-5p		MIMAT0001412	Endogenous1	2.67	6.85	1.27	2.48	3.71	2.84	1.34	5.32	1.49
hsa-miR-221-5p		MIMAT0004568	Endogenous1	2.67	3.39	1.02	2.48	12.27	2.21	1.34	1	1.49
hsa-miR-526b-5p		MIMAT0002835	Endogenous1	2.67	1	1.02	1.73	3.71	13.88	1.34	1	1.49
hsa-miR-1-5p		MIMAT0031892	Endogenous1	1	1	1.02	1.73	4.85	7.26	1.34	5.92	3.56
hsa-miR-568		MIMAT0003232	Endogenous1	1	1	4.32	1.73	8.56	2.84	1.34	2.94	3.56
hsa-miR-365b-5p		MIMAT0022833	Endogenous1	1	2.24	4.32	2.48	4.85	2.21	5.56	2.94	1.49
hsa-miR-624-3p		MIMAT0004807	Endogenous1	1	2.82	1.02	1.73	12.27	2.21	1.34	1	3.56
hsa-miR-218-5p		MIMAT0000275	Endogenous1	5.34	1	1.27	1.73	8.56	2.21	4.22	1	1.49
hsa-miR-638		MIMAT0003308	Endogenous1	1	1	1.02	1.73	15.97	2.21	1.34	1	1.49
hsa-miR-6511a-3p		MIMAT0025479	Endogenous1	1	1	1.02	1.73	15.97	2.21	1.34	1	1.49
hsa-miR-517c-3p+hsa-miR-519a-3p		MIMAT0002866	Endogenous1	1	1.67	1.27	1.73	8.56	7.26	1.34	2.34	1.49
hsa-miR-1255b-5p		MIMAT0005945	Endogenous1	1	1	1.02	1.73	4.85	9.46	1.34	4.13	2.08
hsa-miR-5010-3p		MIMAT0021044	Endogenous1	1	7.42	2.29	5.93	3.71	2.21	1.55	1	1.49
hsa-miR-345-3p		MIMAT0022698	Endogenous1	4.8	1	1.02	1.73	4.85	5.05	5.56	1	1.49
hsa-miR-492		MIMAT0002812	Endogenous1	1	1	1.02	9.38	3.71	2.21	2.88	3.53	1.49
hsa-miR-193a-5p+hsa-miR-193b-5p		MIMAT0004614	Endogenous1	6.4	1.67	1.02	1.73	8.56	2.21	1.34	1	2.08
hsa-miR-320c		MIMAT0005793	Endogenous1	2.67	1.67	1.02	1.73	4.85	2.21	1.34	1	9.51
hsa-miR-206		MIMAT0000462	Endogenous1	1	1	1.02	12.84	3.71	2.21	1.55	1	1.49
hsa-miR-548v		MIMAT0015020	Endogenous1	1	1	4.32	1.73	3.71	9.46	1.34	1	2.08
hsa-miR-1178-3p		MIMAT0005823	Endogenous1	1	1	1.02	4.21	12.27	2.21	1.34	1	1.49
hsa-miR-3614-5p		MIMAT0017992	Endogenous1	1	1	1.02	1.73	3.71	9.46	1.55	1	5.05
hsa-miR-1910-5p		MIMAT0007884	Endogenous1	1	1	1.02	1.73	3.71	2.21	1.34	1	12.49
hsa-miR-1185-1-3p		MIMAT0022838	Endogenous1	1	1	1.02	11.11	3.71	2.21	1.34	2.34	1.49
hsa-miR-507		MIMAT0002879	Endogenous1	1	1	1.02	1.73	3.71	2.21	8.23	4.73	1.49
hsa-miR-1915-3p		MIMAT0007892	Endogenous1	3.21	1	9.41	1.73	3.71	2.21	1.34	1	1.49
hsa-miR-508-3p		MIMAT0002880	Endogenous1	1	2.82	1.02	1.73	4.85	2.21	6.89	1	3.56
hsa-miR-4787-3p		MIMAT0019957	Endogenous1	1	1	1.02	1.73	3.71	2.84	6.89	1.75	5.05
hsa-miR-1469		MIMAT0007347	Endogenous1	2.14	1	1.02	1.73	8.56	5.05	1.34	2.34	1.49
hsa-miR-99a-5p		MIMAT0000097	Endogenous1	1	1.67	2.29	1.73	3.71	2.21	9.56	1	1.49
hsa-miR-369-5p		MIMAT0001621	Endogenous1	1	1	1.02	11.11	3.71	2.21	1.34	1	2.08
hsa-miR-942-5p		MIMAT0004985	Endogenous1	3.74	3.97	1.02	1.73	3.71	5.05	1.34	2.34	1.49
hsa-miR-596		MIMAT0003264	Endogenous1	4.27	1.09	1.02	1.73	3.71	7.26	1.34	1.75	2.08
hsa-miR-3614-3p		MIMAT0017993	Endogenous1	2.67	1	1.02	1.73	3.71	2.21	1.34	1	9.51
hsa-miR-3202		MIMAT0015089	Endogenous1	1.07	1	3.31	1.73	4.85	2.21	5.56	2.94	1.49
hsa-miR-1908-5p		MIMAT0007881	Endogenous1	1	2.24	1.02	1.73	4.85	9.46	1.34	1	1.49
hsa-miR-133a-3p		MIMAT0000427	Endogenous1	1	1.09	1.02	1.73	3.71	11.67	1.34	1	1.49
hsa-miR-944		MIMAT0004987	Endogenous1	1	1	5.34	1.73	3.71	5.05	2.88	1	2.08
hsa-miR-874-3p		MIMAT0004911	Endogenous1	1	1	1.02	1.73	3.71	2.21	5.56	5.92	1.49
hsa-miR-582-3p		MIMAT0004797	Endogenous1	1	1	1.02	1.73	8.56	2.84	1.34	1	5.05
hsa-miR-544a		MIMAT0003164	Endogenous1	1	4.54	1.02	1.73	4.85	2.21	5.56	1	1.49
hsa-miR-450a-1-3p		MIMAT0022700	Endogenous1	1	1	1.02	1.73	12.27	2.21	1.34	1.15	1.49
hsa-miR-1269b		MIMAT0019059	Endogenous1	1	1	1.02	1.73	3.71	7.26	1.34	1	5.05
hsa-miR-323b-5p		MIMAT0001630	Endogenous1	1	3.97	1.02	1.73	3.71	2.21	1.34	2.94	5.05
hsa-miR-3605-5p		MIMAT0017981	Endogenous1	1	1	1.02	5.93	3.71	2.21	5.56	1	1.49
hsa-miR-1908-3p		MIMAT0026916	Endogenous1	1	1	1.02	1.73	4.85	2.21	8.23	1	1.49
hsa-miR-3150b-3p		MIMAT0018194	Endogenous1	1	1	1.02	1.73	3.71	2.21	1.34	1	9.51
hsa-miR-142-5p		MIMAT0000433	Endogenous1	1	1	1.02	1.73	3.71	5.05	1.34	1	6.54
hsa-miR-181d-3p		MIMAT0026608	Endogenous1	1.07	1	1.02	1.73	8.56	2.21	4.22	1	1.49
hsa-miR-378c		MIMAT0016847	Endogenous1	1	1	1.02	1.73	8.56	2.21	4.22	1	1.49
hsa-miR-296-3p		MIMAT0004679	Endogenous1	1	2.24	1.02	1.73	3.71	5.05	4.22	1.15	2.08
hsa-miR-522-3p		MIMAT0002868	Endogenous1	1	1	1.02	2.48	8.56	2.84	1.34	2.34	1.49
hsa-miR-362-3p		MIMAT0004683	Endogenous1	4.8	2.82	1.02	1.73	3.71	2.21	1.34	2.94	1.49
hsa-miR-31-5p		MIMAT0000089	Endogenous1	1	1	2.29	1.73	4.85	7.26	1.34	1	1.49
hsa-miR-767-5p		MIMAT0003882	Endogenous1	1	2.24	1.02	1.73	3.71	5.05	1.55	4.13	1.49
hsa-miR-887-5p		MIMAT0026720	Endogenous1	1.07	5.7	1.02	1.73	3.71	2.21	1.34	3.53	1.49
hsa-miR-576-3p		MIMAT0004796	Endogenous1	1	1	1.02	1.73	3.71	9.46	1.34	1	1.49
hsa-miR-876-5p		MIMAT0004924	Endogenous1	1	1	1.02	5.93	3.71	5.05	1.34	1	1.49
hsa-miR-516b-5p		MIMAT0002859	Endogenous1	2.14	3.39	1.02	1.73	3.71	2.21	2.88	2.94	1.49
hsa-miR-330-3p		MIMAT0000751	Endogenous1	1	1.09	1.02	1.73	3.71	2.21	6.89	2.34	1.49
hsa-miR-4741		MIMAT0019871	Endogenous1	1	1	1.02	2.48	3.71	5.05	1.55	4.13	1.49
hsa-miR-504-3p		MIMAT0026612	Endogenous1	1	1	1.02	1.73	3.71	2.21	8.23	1	1.49
hsa-miR-619-3p		MIMAT0003288	Endogenous1	1	1	1.02	1.73	3.71	2.21	8.23	1	1.49
hsa-miR-523-3p		MIMAT0002840	Endogenous1	1	1	1.02	1.73	8.56	2.21	1.34	2.94	1.49
hsa-miR-514a-5p		MIMAT0022702	Endogenous1	1	1	1.02	1.73	3.71	5.05	1.34	1	5.05
hsa-miR-4425		MIMAT0018940	Endogenous1	1	1	7.37	1.73	3.71	2.21	1.34	1	1.49
hsa-miR-4532		MIMAT0019071	Endogenous1	1	1	2.29	1.73	3.71	7.26	1.34	1	1.49
hsa-miR-211-5p		MIMAT0000268	Endogenous1	1	1	1.02	1.73	4.85	7.26	1.34	1	1.49
hsa-miR-208a-3p		MIMAT0000241	Endogenous1	1	1	1.02	1.73	3.71	2.21	4.22	4.13	1.49
hsa-miR-2116-5p		MIMAT0011160	Endogenous1	1	3.39	1.02	4.21	4.85	2.21	1.34	1	1.49
hsa-miR-934		MIMAT0004977	Endogenous1	1	1	1.02	7.66	3.71	2.21	1.34	1	1.49
hsa-miR-892a		MIMAT0004907	Endogenous1	3.74	1.67	1.02	4.21	3.71	2.21	1.34	1	1.49
hsa-miR-198		MIMAT0000228	Endogenous1	1	2.82	1.02	1.73	3.71	2.21	1.34	2.94	3.56
hsa-miR-890		MIMAT0004912	Endogenous1	1	1	1.02	1.73	8.56	2.84	1.34	1.15	1.49
hsa-miR-208b-5p		MIMAT0026722	Endogenous1	1	1	1.02	1.73	3.71	2.21	5.56	2.34	1.49
hsa-miR-330-5p		MIMAT0004693	Endogenous1	6.4	1	1.02	1.73	3.71	2.21	1.34	1	1.49
hsa-miR-1200		MIMAT0005863	Endogenous1	1	2.82	1.02	1.73	3.71	2.21	1.34	1	5.05
hsa-miR-4792		MIMAT0019964	Endogenous1	1	1	1.02	1.73	4.85	2.21	5.56	1	1.49
hsa-miR-153-3p		MIMAT0000439	Endogenous1	1	1	1.02	1.73	4.85	2.84	1.34	1	5.05
hsa-miR-299-3p		MIMAT0000687	Endogenous1	2.67	3.97	1.02	1.73	3.71	2.84	1.34	1	1.49
hsa-miR-300		MIMAT0004903	Endogenous1	1	1	1.02	1.73	3.71	7.26	1.55	1	1.49
hsa-miR-144-3p		MIMAT0000436	Endogenous1	1	2.24	1.02	1.73	4.85	5.05	1.34	1	1.49
hsa-miR-1185-5p		MIMAT0005798	Endogenous1	1	1	1.02	1.73	3.71	2.21	1.34	1	6.54
hsa-miR-524-3p		MIMAT0002850	Endogenous1	1	1	1.02	1.73	3.71	7.26	1.34	1	1.49
hsa-miR-3140-5p		MIMAT0019204	Endogenous1	1	1	1.02	1.73	3.71	2.21	4.22	1	3.56
hsa-miR-513c-5p		MIMAT0005789	Endogenous1	1	1	1.02	1.73	4.85	2.21	1.34	4.73	1.49
hsa-miR-539-3p		MIMAT0022705	Endogenous1	1	1	1.02	1.73	8.56	2.21	1.34	1	1.49
hsa-miR-606		MIMAT0003274	Endogenous1	1	1	1.02	1.73	8.56	2.21	1.34	1	1.49
hsa-miR-892b		MIMAT0004918	Endogenous1	1	1	1.02	1.73	8.56	2.21	1.34	1	1.49
hsa-miR-650		MIMAT0003320	Endogenous1	1.07	1	1.02	1.73	4.85	2.21	2.88	1	3.56
hsa-miR-184		MIMAT0000454	Endogenous1	1.61	2.24	1.02	1.73	3.71	2.21	4.22	1	1.49
hsa-miR-326		MIMAT0000756	Endogenous1	1	1	1.02	1.73	4.85	2.21	1.34	1	5.05
hsa-miR-1281		MIMAT0005939	Endogenous1	2.14	1	1.27	1.73	3.71	5.05	1.34	1.15	1.49
hsa-miR-1204		MIMAT0005868	Endogenous1	1	1	1.02	1.73	3.71	2.21	5.56	1	1.49
hsa-miR-152-3p		MIMAT0000438	Endogenous1	1	1	1.02	1.73	3.71	2.21	5.56	1	1.49
hsa-miR-601		MIMAT0003269	Endogenous1	1	1	1.02	1.73	3.71	2.21	5.56	1	1.49
hsa-miR-649		MIMAT0003319	Endogenous1	4.27	1	1.02	1.73	3.71	2.84	1.55	1	1.49
hsa-miR-4647		MIMAT0019709	Endogenous1	1	2.24	1.02	1.73	4.85	2.21	2.88	1.15	1.49
hsa-miR-3179		MIMAT0015056	Endogenous1	2.14	1.67	1.02	1.73	3.71	2.21	1.34	1.15	3.56
hsa-miR-566		MIMAT0003230	Endogenous1	1	1	1.02	1.73	4.85	2.21	4.22	1	1.49
hsa-miR-6511a-5p		MIMAT0025478	Endogenous1	1	1	1.02	1.73	4.85	2.21	4.22	1	1.49
hsa-miR-129-5p		MIMAT0000242	Endogenous1	1	3.39	1.02	1.73	4.85	2.21	1.55	1	1.49
hsa-miR-127-5p		MIMAT0004604	Endogenous1	1	3.39	1.02	1.73	4.85	2.21	1.34	1.15	1.49
hsa-miR-3164		MIMAT0015038	Endogenous1	1	1	1.02	4.21	4.85	2.21	1.34	1	1.49
hsa-miR-654-3p		MIMAT0004814	Endogenous1	1	1	1.02	4.21	4.85	2.21	1.34	1	1.49
hsa-miR-567		MIMAT0003231	Endogenous1	1.61	1	1.02	1.73	3.71	5.05	1.34	1.15	1.49
hsa-miR-512-5p		MIMAT0002822	Endogenous1	1	1	1.02	1.73	3.71	5.05	1.34	1.75	1.49
hsa-miR-337-5p		MIMAT0004695	Endogenous1	2.14	1	1.02	1.73	3.71	2.21	1.34	1	3.56
hsa-miR-302a-5p		MIMAT0000683	Endogenous1	1	1	1.02	1.73	4.85	2.21	1.34	1	3.56
hsa-miR-935		MIMAT0004978	Endogenous1	1	1	1.02	1.73	3.71	2.21	1.34	4.13	1.49
hsa-miR-3196		MIMAT0015080	Endogenous1	1.61	2.24	1.02	1.73	4.85	2.21	1.34	1	1.49
hsa-miR-1-3p		MIMAT0000416	Endogenous1	1	1.67	1.02	1.73	3.71	2.21	2.88	1.75	1.49
hsa-miR-383-5p		MIMAT0000738	Endogenous1	3.21	1	1.02	2.48	3.71	2.21	1.34	1	1.49
hsa-miR-545-3p		MIMAT0003165	Endogenous1	3.74	1	1.02	1.73	3.71	2.21	1.34	1.15	1.49
hsa-miR-3613-3p		MIMAT0017991	Endogenous1	1	1	1.02	4.21	3.71	2.21	1.55	1.15	1.49
hsa-miR-147b		MIMAT0004928	Endogenous1	1	1	1.02	1.73	3.71	5.05	1.34	1	1.49
hsa-miR-182-3p		MIMAT0000260	Endogenous1	1	1	1.02	1.73	3.71	5.05	1.34	1	1.49
hsa-miR-328-3p		MIMAT0000752	Endogenous1	1	1	1.02	1.73	3.71	5.05	1.34	1	1.49
hsa-miR-4448		MIMAT0018967	Endogenous1	1	1	1.02	1.73	3.71	5.05	1.34	1	1.49
hsa-miR-487a-3p		MIMAT0002178	Endogenous1	1	1	1.02	1.73	3.71	5.05	1.34	1	1.49
hsa-miR-496		MIMAT0002818	Endogenous1	1	1	1.02	1.73	3.71	5.05	1.34	1	1.49
hsa-miR-6503-3p		MIMAT0025463	Endogenous1	1	1	1.02	1.73	3.71	5.05	1.34	1	1.49
hsa-miR-671-3p		MIMAT0004819	Endogenous1	2.67	1	1.02	1.73	4.85	2.21	1.34	1	1.49
hsa-miR-876-3p		MIMAT0004925	Endogenous1	1	1	1.02	1.73	4.85	2.21	2.88	1	1.49
hsa-miR-573		MIMAT0003238	Endogenous1	1.07	3.39	1.02	1.73	3.71	2.21	1.34	1	1.49
hsa-miR-1909-3p		MIMAT0007883	Endogenous1	1	1	3.31	1.73	3.71	2.21	1.34	1	1.49
hsa-miR-433-3p		MIMAT0001627	Endogenous1	1	1	3.31	1.73	3.71	2.21	1.34	1	1.49
hsa-miR-519b-3p		MIMAT0002837	Endogenous1	1	1	1.02	1.73	3.71	2.21	1.34	1	3.56
hsa-miR-203a-3p		MIMAT0000264	Endogenous1	1	1	1.02	1.73	4.85	2.84	1.55	1	1.49
hsa-miR-1245a		MIMAT0005897	Endogenous1	1	1	1.02	1.73	4.85	2.84	1.34	1	1.49
hsa-miR-5001-5p		MIMAT0021021	Endogenous1	1	1	1.02	1.73	4.85	2.84	1.34	1	1.49
hsa-miR-518d-3p		MIMAT0002864	Endogenous1	1	1	1.02	1.73	4.85	2.84	1.34	1	1.49
hsa-miR-518c-3p		MIMAT0002848	Endogenous1	2.67	1	1.02	1.73	3.71	2.21	1.34	1	1.49
hsa-miR-431-5p		MIMAT0001625	Endogenous1	1	1	1.02	1.73	3.71	2.21	2.88	1	1.49
hsa-miR-556-5p		MIMAT0003220	Endogenous1	1	1	1.02	1.73	3.71	2.21	2.88	1	1.49
hsa-miR-614		MIMAT0003282	Endogenous1	1	1	1.02	1.73	3.71	2.21	2.88	1	1.49
hsa-miR-652-5p		MIMAT0022709	Endogenous1	1	1	1.02	1.73	3.71	2.21	2.88	1	1.49
hsa-miR-1245b-3p		MIMAT0019951	Endogenous1	1	1	1.02	1.73	4.85	2.21	1.34	1.15	1.49
hsa-miR-3605-3p		MIMAT0017982	Endogenous1	1.07	1	1.02	1.73	4.85	2.21	1.34	1	1.49
hsa-miR-1248		MIMAT0005900	Endogenous1	1.61	1	1.02	1.73	3.71	2.21	1.34	1	2.08
hsa-miR-548k		MIMAT0005882	Endogenous1	1	1	1.27	2.48	3.71	2.21	1.34	1.15	1.49
hsa-miR-3918		MIMAT0018192	Endogenous1	2.14	1	1.02	1.73	3.71	2.21	1.34	1	1.49
hsa-miR-1185-2-3p		MIMAT0022713	Endogenous1	1	1	1.02	1.73	4.85	2.21	1.34	1	1.49
hsa-miR-1275		MIMAT0005929	Endogenous1	1	1	1.02	1.73	4.85	2.21	1.34	1	1.49
hsa-miR-1303		MIMAT0005891	Endogenous1	1	1	1.02	1.73	4.85	2.21	1.34	1	1.49
hsa-miR-3140-3p		MIMAT0015008	Endogenous1	1	1	1.02	1.73	4.85	2.21	1.34	1	1.49
hsa-miR-320b		MIMAT0005792	Endogenous1	1	1	1.02	1.73	4.85	2.21	1.34	1	1.49
hsa-miR-381-5p		MIMAT0022862	Endogenous1	1	1	1.02	1.73	4.85	2.21	1.34	1	1.49
hsa-miR-409-5p		MIMAT0001638	Endogenous1	1	1	1.02	1.73	4.85	2.21	1.34	1	1.49
hsa-miR-4431		MIMAT0018947	Endogenous1	1	1	1.02	1.73	4.85	2.21	1.34	1	1.49
hsa-miR-517b-3p		MIMAT0002857	Endogenous1	1	1	1.02	1.73	4.85	2.21	1.34	1	1.49
hsa-miR-519e-3p		MIMAT0002829	Endogenous1	1	1	1.02	1.73	4.85	2.21	1.34	1	1.49
hsa-miR-525-3p		MIMAT0002839	Endogenous1	1	1	1.02	1.73	4.85	2.21	1.34	1	1.49
hsa-miR-548ar-5p		MIMAT0022265	Endogenous1	1	1	1.02	1.73	4.85	2.21	1.34	1	1.49
hsa-miR-548h-5p		MIMAT0005928	Endogenous1	1	1	1.02	1.73	4.85	2.21	1.34	1	1.49
hsa-miR-599		MIMAT0003267	Endogenous1	1	1	1.02	1.73	4.85	2.21	1.34	1	1.49
hsa-miR-708-5p		MIMAT0004926	Endogenous1	1	1	1.02	1.73	4.85	2.21	1.34	1	1.49
hsa-miR-942-3p		MIMAT0026734	Endogenous1	1	1	1.02	1.73	4.85	2.21	1.34	1	1.49
hsa-miR-4435		MIMAT0018951	Endogenous1	1	1.67	1.02	1.73	3.71	2.21	1.55	1	1.49
hsa-miR-187-3p		MIMAT0000262	Endogenous1	1	1	1.02	1.73	3.71	2.84	1.34	1.15	1.49
hsa-miR-485-5p		MIMAT0002175	Endogenous1	1	1	1.02	1.73	3.71	2.84	1.34	1.15	1.49
hsa-miR-338-5p		MIMAT0004701	Endogenous1	1	1	1.02	1.73	3.71	2.21	1.34	1.75	1.49
hsa-miR-578		MIMAT0003243	Endogenous1	1	1	1.02	1.73	3.71	2.21	1.34	1.75	1.49
hsa-miR-1301-3p		MIMAT0005797	Endogenous1	1	1.67	1.02	1.73	3.71	2.21	1.34	1	1.49
hsa-miR-3190-3p		MIMAT0022839	Endogenous1	1	1.67	1.02	1.73	3.71	2.21	1.34	1	1.49
hsa-miR-1286		MIMAT0005877	Endogenous1	1	1	1.02	1.73	3.71	2.84	1.34	1	1.49
hsa-miR-5010-5p		MIMAT0021043	Endogenous1	1	1	1.02	1.73	3.71	2.84	1.34	1	1.49
hsa-miR-875-3p		MIMAT0004923	Endogenous1	1	1	1.02	1.73	3.71	2.84	1.34	1	1.49
hsa-miR-1260b		MIMAT0015041	Endogenous1	1.61	1	1.02	1.73	3.71	2.21	1.34	1	1.49
hsa-miR-613		MIMAT0003281	Endogenous1	1	1	1.02	1.73	3.71	2.21	1.34	1	2.08
hsa-miR-6503-5p		MIMAT0025462	Endogenous1	1	1	1.02	1.73	3.71	2.21	1.34	1	2.08
hsa-miR-485-3p		MIMAT0002176	Endogenous1	1	1	1.02	1.73	3.71	2.21	1.55	1.15	1.49
hsa-miR-4421		MIMAT0018934	Endogenous1	1	1.09	1.02	1.73	3.71	2.21	1.55	1	1.49
hsa-miR-933		MIMAT0004976	Endogenous1	1	1.09	1.02	1.73	3.71	2.21	1.55	1	1.49
hsa-miR-193b-3p		MIMAT0002819	Endogenous1	1	1	1.02	1.73	3.71	2.21	1.55	1	1.49
hsa-miR-590-3p		MIMAT0004801	Endogenous1	1	1	1.02	1.73	3.71	2.21	1.55	1	1.49
hsa-miR-1278		MIMAT0005936	Endogenous1	1	1	1.02	1.73	3.71	2.21	1.34	1.15	1.49
hsa-miR-3074-3p		MIMAT0015027	Endogenous1	1	1	1.02	1.73	3.71	2.21	1.34	1.15	1.49
hsa-miR-3180-5p		MIMAT0015057	Endogenous1	1	1	1.02	1.73	3.71	2.21	1.34	1.15	1.49
hsa-miR-487b-5p		MIMAT0026614	Endogenous1	1.07	1	1.02	1.73	3.71	2.21	1.34	1	1.49
hsa-miR-508-5p		MIMAT0004778	Endogenous1	1.07	1	1.02	1.73	3.71	2.21	1.34	1	1.49
hsa-miR-1224-3p		MIMAT0005459	Endogenous1	1	1	1.02	1.73	3.71	2.21	1.34	1	1.49
hsa-miR-1224-5p		MIMAT0005458	Endogenous1	1	1	1.02	1.73	3.71	2.21	1.34	1	1.49
hsa-miR-1233-3p		MIMAT0005588	Endogenous1	1	1	1.02	1.73	3.71	2.21	1.34	1	1.49
hsa-miR-124-3p		MIMAT0000422	Endogenous1	1	1	1.02	1.73	3.71	2.21	1.34	1	1.49
hsa-miR-1247-5p		MIMAT0005899	Endogenous1	1	1	1.02	1.73	3.71	2.21	1.34	1	1.49
hsa-miR-1249-3p		MIMAT0005901	Endogenous1	1	1	1.02	1.73	3.71	2.21	1.34	1	1.49
hsa-miR-1252-5p		MIMAT0005944	Endogenous1	1	1	1.02	1.73	3.71	2.21	1.34	1	1.49
hsa-miR-1253		MIMAT0005904	Endogenous1	1	1	1.02	1.73	3.71	2.21	1.34	1	1.49
hsa-miR-1254		MIMAT0005905	Endogenous1	1	1	1.02	1.73	3.71	2.21	1.34	1	1.49
hsa-miR-1271-3p		MIMAT0022712	Endogenous1	1	1	1.02	1.73	3.71	2.21	1.34	1	1.49
hsa-miR-1276		MIMAT0005930	Endogenous1	1	1	1.02	1.73	3.71	2.21	1.34	1	1.49
hsa-miR-128-2-5p		MIMAT0031095	Endogenous1	1	1	1.02	1.73	3.71	2.21	1.34	1	1.49
hsa-miR-128-3p		MIMAT0000424	Endogenous1	1	1	1.02	1.73	3.71	2.21	1.34	1	1.49
hsa-miR-1288-3p		MIMAT0005942	Endogenous1	1	1	1.02	1.73	3.71	2.21	1.34	1	1.49
hsa-miR-1291		MIMAT0005881	Endogenous1	1	1	1.02	1.73	3.71	2.21	1.34	1	1.49
hsa-miR-1296-5p		MIMAT0005794	Endogenous1	1	1	1.02	1.73	3.71	2.21	1.34	1	1.49
hsa-miR-1304-3p		MIMAT0022720	Endogenous1	1	1	1.02	1.73	3.71	2.21	1.34	1	1.49
hsa-miR-133b		MIMAT0000770	Endogenous1	1	1	1.02	1.73	3.71	2.21	1.34	1	1.49
hsa-miR-134-5p+hsa-miR-6728-5p		MIMAT0000447	Endogenous1	1	1	1.02	1.73	3.71	2.21	1.34	1	1.49
hsa-miR-135a-5p		MIMAT0000428	Endogenous1	1	1	1.02	1.73	3.71	2.21	1.34	1	1.49
hsa-miR-136-5p		MIMAT0000448	Endogenous1	1	1	1.02	1.73	3.71	2.21	1.34	1	1.49
hsa-miR-143-3p		MIMAT0000435	Endogenous1	1	1	1.02	1.73	3.71	2.21	1.34	1	1.49
hsa-miR-145-5p		MIMAT0000437	Endogenous1	1	1	1.02	1.73	3.71	2.21	1.34	1	1.49
hsa-miR-146b-3p		MIMAT0004766	Endogenous1	1	1	1.02	1.73	3.71	2.21	1.34	1	1.49
hsa-miR-151a-5p		MIMAT0004697	Endogenous1	1	1	1.02	1.73	3.71	2.21	1.34	1	1.49
hsa-miR-152-5p		MIMAT0026479	Endogenous1	1	1	1.02	1.73	3.71	2.21	1.34	1	1.49
hsa-miR-182-5p		MIMAT0000259	Endogenous1	1	1	1.02	1.73	3.71	2.21	1.34	1	1.49
hsa-miR-188-3p		MIMAT0004613	Endogenous1	1	1	1.02	1.73	3.71	2.21	1.34	1	1.49
hsa-miR-1910-3p		MIMAT0026917	Endogenous1	1	1	1.02	1.73	3.71	2.21	1.34	1	1.49
hsa-miR-196b-5p		MIMAT0001080	Endogenous1	1	1	1.02	1.73	3.71	2.21	1.34	1	1.49
hsa-miR-1976		MIMAT0009451	Endogenous1	1	1	1.02	1.73	3.71	2.21	1.34	1	1.49
hsa-miR-202-3p		MIMAT0002811	Endogenous1	1	1	1.02	1.73	3.71	2.21	1.34	1	1.49
hsa-miR-204-5p		MIMAT0000265	Endogenous1	1	1	1.02	1.73	3.71	2.21	1.34	1	1.49
hsa-miR-211-3p		MIMAT0022694	Endogenous1	1	1	1.02	1.73	3.71	2.21	1.34	1	1.49
hsa-miR-2113		MIMAT0009206	Endogenous1	1	1	1.02	1.73	3.71	2.21	1.34	1	1.49
hsa-miR-219a-1-3p		MIMAT0004567	Endogenous1	1	1	1.02	1.73	3.71	2.21	1.34	1	1.49
hsa-miR-219a-2-3p		MIMAT0004675	Endogenous1	1	1	1.02	1.73	3.71	2.21	1.34	1	1.49
hsa-miR-2278		MIMAT0011778	Endogenous1	1	1	1.02	1.73	3.71	2.21	1.34	1	1.49
hsa-miR-297		MIMAT0004450	Endogenous1	1	1	1.02	1.73	3.71	2.21	1.34	1	1.49
hsa-miR-302a-3p		MIMAT0000684	Endogenous1	1	1	1.02	1.73	3.71	2.21	1.34	1	1.49
hsa-miR-3065-3p		MIMAT0015378	Endogenous1	1	1	1.02	1.73	3.71	2.21	1.34	1	1.49
hsa-miR-3168		MIMAT0015043	Endogenous1	1	1	1.02	1.73	3.71	2.21	1.34	1	1.49
hsa-miR-3185		MIMAT0015065	Endogenous1	1	1	1.02	1.73	3.71	2.21	1.34	1	1.49
hsa-miR-3192-5p		MIMAT0015076	Endogenous1	1	1	1.02	1.73	3.71	2.21	1.34	1	1.49
hsa-miR-320d		MIMAT0006764	Endogenous1	1	1	1.02	1.73	3.71	2.21	1.34	1	1.49
hsa-miR-323a-5p		MIMAT0004696	Endogenous1	1	1	1.02	1.73	3.71	2.21	1.34	1	1.49
hsa-miR-329-3p		MIMAT0001629	Endogenous1	1	1	1.02	1.73	3.71	2.21	1.34	1	1.49
hsa-miR-331-5p		MIMAT0004700	Endogenous1	1	1	1.02	1.73	3.71	2.21	1.34	1	1.49
hsa-miR-34c-5p		MIMAT0000686	Endogenous1	1	1	1.02	1.73	3.71	2.21	1.34	1	1.49
hsa-miR-3613-5p		MIMAT0017990	Endogenous1	1	1	1.02	1.73	3.71	2.21	1.34	1	1.49
hsa-miR-376b-3p		MIMAT0002172	Endogenous1	1	1	1.02	1.73	3.71	2.21	1.34	1	1.49
hsa-miR-376c-3p		MIMAT0000720	Endogenous1	1	1	1.02	1.73	3.71	2.21	1.34	1	1.49
hsa-miR-376c-5p		MIMAT0022861	Endogenous1	1	1	1.02	1.73	3.71	2.21	1.34	1	1.49
hsa-miR-378b		MIMAT0014999	Endogenous1	1	1	1.02	1.73	3.71	2.21	1.34	1	1.49
hsa-miR-378e		MIMAT0018927	Endogenous1	1	1	1.02	1.73	3.71	2.21	1.34	1	1.49
hsa-miR-410-3p		MIMAT0002171	Endogenous1	1	1	1.02	1.73	3.71	2.21	1.34	1	1.49
hsa-miR-422a		MIMAT0001339	Endogenous1	1	1	1.02	1.73	3.71	2.21	1.34	1	1.49
hsa-miR-429		MIMAT0001536	Endogenous1	1	1	1.02	1.73	3.71	2.21	1.34	1	1.49
hsa-miR-4458		MIMAT0018980	Endogenous1	1	1	1.02	1.73	3.71	2.21	1.34	1	1.49
hsa-miR-449a		MIMAT0001541	Endogenous1	1	1	1.02	1.73	3.71	2.21	1.34	1	1.49
hsa-miR-452-5p		MIMAT0001635	Endogenous1	1	1	1.02	1.73	3.71	2.21	1.34	1	1.49
hsa-miR-4524a-5p		MIMAT0019062	Endogenous1	1	1	1.02	1.73	3.71	2.21	1.34	1	1.49
hsa-miR-455-3p		MIMAT0004784	Endogenous1	1	1	1.02	1.73	3.71	2.21	1.34	1	1.49
hsa-miR-483-5p		MIMAT0004761	Endogenous1	1	1	1.02	1.73	3.71	2.21	1.34	1	1.49
hsa-miR-487b-3p		MIMAT0003180	Endogenous1	1	1	1.02	1.73	3.71	2.21	1.34	1	1.49
hsa-miR-490-5p		MIMAT0004764	Endogenous1	1	1	1.02	1.73	3.71	2.21	1.34	1	1.49
hsa-miR-494-3p		MIMAT0002816	Endogenous1	1	1	1.02	1.73	3.71	2.21	1.34	1	1.49
hsa-miR-494-5p		MIMAT0026607	Endogenous1	1	1	1.02	1.73	3.71	2.21	1.34	1	1.49
hsa-miR-498		MIMAT0002824	Endogenous1	1	1	1.02	1.73	3.71	2.21	1.34	1	1.49
hsa-miR-5001-3p		MIMAT0021022	Endogenous1	1	1	1.02	1.73	3.71	2.21	1.34	1	1.49
hsa-miR-501-3p		MIMAT0004774	Endogenous1	1	1	1.02	1.73	3.71	2.21	1.34	1	1.49
hsa-miR-502-5p		MIMAT0002873	Endogenous1	1	1	1.02	1.73	3.71	2.21	1.34	1	1.49
hsa-miR-510-3p		MIMAT0026613	Endogenous1	1	1	1.02	1.73	3.71	2.21	1.34	1	1.49
hsa-miR-510-5p		MIMAT0002882	Endogenous1	1	1	1.02	1.73	3.71	2.21	1.34	1	1.49
hsa-miR-512-3p		MIMAT0002823	Endogenous1	1	1	1.02	1.73	3.71	2.21	1.34	1	1.49
hsa-miR-513c-3p		MIMAT0022728	Endogenous1	1	1	1.02	1.73	3.71	2.21	1.34	1	1.49
hsa-miR-516a-5p		MIMAT0004770	Endogenous1	1	1	1.02	1.73	3.71	2.21	1.34	1	1.49
hsa-miR-518e-3p		MIMAT0002861	Endogenous1	1	1	1.02	1.73	3.71	2.21	1.34	1	1.49
hsa-miR-520a-3p		MIMAT0002834	Endogenous1	1	1	1.02	1.73	3.71	2.21	1.34	1	1.49
hsa-miR-520b		MIMAT0002843	Endogenous1	1	1	1.02	1.73	3.71	2.21	1.34	1	1.49
hsa-miR-520e		MIMAT0002825	Endogenous1	1	1	1.02	1.73	3.71	2.21	1.34	1	1.49
hsa-miR-521		MIMAT0002854	Endogenous1	1	1	1.02	1.73	3.71	2.21	1.34	1	1.49
hsa-miR-532-3p		MIMAT0004780	Endogenous1	1	1	1.02	1.73	3.71	2.21	1.34	1	1.49
hsa-miR-548a-3p		MIMAT0003251	Endogenous1	1	1	1.02	1.73	3.71	2.21	1.34	1	1.49
hsa-miR-548aa+hsa-miR-548t-3p		MIMAT0018447	Endogenous1	1	1	1.02	1.73	3.71	2.21	1.34	1	1.49
hsa-miR-548ak		MIMAT0019013	Endogenous1	1	1	1.02	1.73	3.71	2.21	1.34	1	1.49
hsa-miR-548c-5p+hsa-miR-548o-5p+hsa-miR-548am-5p		MIMAT0004806	Endogenous1	1	1	1.02	1.73	3.71	2.21	1.34	1	1.49
hsa-miR-548d-3p		MIMAT0003323	Endogenous1	1	1	1.02	1.73	3.71	2.21	1.34	1	1.49
hsa-miR-548l		MIMAT0005889	Endogenous1	1	1	1.02	1.73	3.71	2.21	1.34	1	1.49
hsa-miR-548o-3p+hsa-miR-548ah-3p+hsa-miR-548av-3p		MIMAT0005919	Endogenous1	1	1	1.02	1.73	3.71	2.21	1.34	1	1.49
hsa-miR-548q		MIMAT0011163	Endogenous1	1	1	1.02	1.73	3.71	2.21	1.34	1	1.49
hsa-miR-550a-5p		MIMAT0004800	Endogenous1	1	1	1.02	1.73	3.71	2.21	1.34	1	1.49
hsa-miR-554		MIMAT0003217	Endogenous1	1	1	1.02	1.73	3.71	2.21	1.34	1	1.49
hsa-miR-556-3p		MIMAT0004793	Endogenous1	1	1	1.02	1.73	3.71	2.21	1.34	1	1.49
hsa-miR-561-3p		MIMAT0003225	Endogenous1	1	1	1.02	1.73	3.71	2.21	1.34	1	1.49
hsa-miR-562		MIMAT0003226	Endogenous1	1	1	1.02	1.73	3.71	2.21	1.34	1	1.49
hsa-miR-570-3p		MIMAT0003235	Endogenous1	1	1	1.02	1.73	3.71	2.21	1.34	1	1.49
hsa-miR-572		MIMAT0003237	Endogenous1	1	1	1.02	1.73	3.71	2.21	1.34	1	1.49
hsa-miR-579-3p		MIMAT0003244	Endogenous1	1	1	1.02	1.73	3.71	2.21	1.34	1	1.49
hsa-miR-580-3p		MIMAT0003245	Endogenous1	1	1	1.02	1.73	3.71	2.21	1.34	1	1.49
hsa-miR-600		MIMAT0003268	Endogenous1	1	1	1.02	1.73	3.71	2.21	1.34	1	1.49
hsa-miR-603		MIMAT0003271	Endogenous1	1	1	1.02	1.73	3.71	2.21	1.34	1	1.49
hsa-miR-615-5p		MIMAT0004804	Endogenous1	1	1	1.02	1.73	3.71	2.21	1.34	1	1.49
hsa-miR-617		MIMAT0003286	Endogenous1	1	1	1.02	1.73	3.71	2.21	1.34	1	1.49
hsa-miR-627-5p		MIMAT0003296	Endogenous1	1	1	1.02	1.73	3.71	2.21	1.34	1	1.49
hsa-miR-628-5p		MIMAT0004809	Endogenous1	1	1	1.02	1.73	3.71	2.21	1.34	1	1.49
hsa-miR-631		MIMAT0003300	Endogenous1	1	1	1.02	1.73	3.71	2.21	1.34	1	1.49
hsa-miR-637		MIMAT0003307	Endogenous1	1	1	1.02	1.73	3.71	2.21	1.34	1	1.49
hsa-miR-639		MIMAT0003309	Endogenous1	1	1	1.02	1.73	3.71	2.21	1.34	1	1.49
hsa-miR-655-3p		MIMAT0003331	Endogenous1	1	1	1.02	1.73	3.71	2.21	1.34	1	1.49
hsa-miR-664b-5p		MIMAT0022271	Endogenous1	1	1	1.02	1.73	3.71	2.21	1.34	1	1.49
hsa-miR-6720-3p		MIMAT0025851	Endogenous1	1	1	1.02	1.73	3.71	2.21	1.34	1	1.49
hsa-miR-758-5p		MIMAT0022929	Endogenous1	1	1	1.02	1.73	3.71	2.21	1.34	1	1.49
hsa-miR-766-5p		MIMAT0022714	Endogenous1	1	1	1.02	1.73	3.71	2.21	1.34	1	1.49
hsa-miR-767-3p		MIMAT0003883	Endogenous1	1	1	1.02	1.73	3.71	2.21	1.34	1	1.49
hsa-miR-769-3p		MIMAT0003887	Endogenous1	1	1	1.02	1.73	3.71	2.21	1.34	1	1.49
hsa-miR-873-5p		MIMAT0004953	Endogenous1	1	1	1.02	1.73	3.71	2.21	1.34	1	1.49
hsa-miR-885-5p		MIMAT0004947	Endogenous1	1	1	1.02	1.73	3.71	2.21	1.34	1	1.49
hsa-miR-887-3p		MIMAT0004951	Endogenous1	1	1	1.02	1.73	3.71	2.21	1.34	1	1.49
hsa-miR-924		MIMAT0004974	Endogenous1	1	1	1.02	1.73	3.71	2.21	1.34	1	1.49
hsa-miR-940		MIMAT0004983	Endogenous1	1	1	1.02	1.73	3.71	2.21	1.34	1	1.49
